# Supplementary material for: Resistance of the Wheat Cultivar ‘Renan’ to Septoria Leaf Blotch Explained by a Combination of Strain Specific and Strain Non-Specific QTL Mapped on an Ultra-Dense Genetic Map
Source: Genes (Basel). 2021 Dec 31;13(1):100. doi: 10.3390/genes13010100 (PMC8774678; doi:10.3390/genes13010100)
Supplement: Supplementary file 1 [file genes-13-00100-s001.zip]

Archive with 3 entries (3 files):
- Langlands-Perry C_supplementary Figures S1-S5.pdf
- Langlands-Perry C_supplementary Table S1.xlsx
- Langlands-Perry C_supplementary Table S2.xlsx
