# Supplementary material for: Resistance of the Wheat Cultivar ‘Renan’ to Septoria Leaf Blotch Explained by a Combination of Strain Specific and Strain Non-Specific QTL Mapped on an Ultra-Dense Genetic Map
Source: Genes (Basel). 2021 Dec 31;13(1):100. doi: 10.3390/genes13010100 (PMC8774678; doi:10.3390/genes13010100)
Supplement: Supplementary file 1 [file genes-13-00100-s001.zip › Langlands-Perry C_supplementary Table S1.xlsx]

## Sheet: Table S1
SNP_ID	Chromosome	Genetic distance
cfn0526610_410K_1AS	1A	0
cfn0526650_410K_1AS	1A	0
cfn0526672_410K_1AS	1A	0
cfn0526647_410K_1AS	1A	0
cfn0526668_410K_1AS	1A	0
cfn0529556_410K_1AS	1A	0
wsnp_Ex_c10657_17376448_410K_NA.	1A	0
cfn0522690_410K_1AS	1A	1.09
cfn0102193_410K_1AS	1A	1.09
cfn1103764_410K_1AS	1A	1.45
cfn1122371_410K_1AS	1A	1.45
cfn1122376_410K_1AS	1A	1.45
cfn1081468_410K_1AS	1A	1.45
cfn0014505_410K_1AS	1A	1.8
cfn1121877_410K_1AS	1A	1.8
cfn2825953_410K_5DS	1A	1.8
cfn2783472_410K_5BS	1A	1.8
cfn0522425_410K_1AS	1A	1.8
cfn0529083_410K_1AS	1A	1.8
cfn2825954_410K_5DS	1A	1.8
cfn1119055_410K_1AS	1A	1.8
cfn2825958_410K_5DS	1A	1.8
cfn1072330_410K_1AS	1A	1.8
cfn0523240_410K_1AS	1A	1.8
cfn0529084_410K_1AS	1A	1.8
cfn1073743_410K_1AS	1A	1.8
cfn1111691_410K_1AS	1A	1.8
cfn1091547_410K_1AS	1A	1.8
cfn0529686_410K_1AS	1A	2.88
cfn0522629_410K_1AS	1A	2.88
cfn0529680_410K_1AS	1A	2.88
tplb0025b13_2054_410K_1AS	1A	2.88
cfn0413706_410K_1AS	1A	2.88
cfn0529292_410K_1AS	1A	2.88
cfn0523156_410K_1AS	1A	2.88
cfn1121490_410K_1AS	1A	2.88
cfn0529259_410K_1AS	1A	2.88
cfn0524346_410K_1AS	1A	2.88
cfn0529278_410K_1AS	1A	2.88
cfn1091689_410K_1AS	1A	2.88
contig15690_217_BS00022506_410K_1DS	1A	2.88
cfn0529264_410K_1AS	1A	2.88
cfn1121495_410K_1AS	1A	2.88
cfn1112932_410K_1AS	1A	2.88
cfn1082466_410K_1AS	1A	2.88
cfn0529696_410K_1AS	1A	2.88
cfn0529268_410K_1AS	1A	2.88
cfn0529256_410K_1AS	1A	2.88
cfn0522261_410K_1AS	1A	2.88
cfn0529289_410K_1AS	1A	2.88
cfn0529303_410K_1AS	1A	2.88
cfn0529267_410K_1AS	1A	2.88
cfn0529262_410K_1AS	1A	2.88
cfn0103354_410K_1AS	1A	2.88
cfn0529254_410K_1AS	1A	2.88
cfn0523155_410K_1AS	1A	2.88
cfn0524353_410K_1AS	1A	2.88
cfn1117128_410K_1AS	1A	2.88
cfn1086131_410K_1AS	1A	2.88
cfn0529271_410K_1AS	1A	2.88
cfn0103349_410K_1AS	1A	2.88
cfn0522255_410K_1AS	1A	2.88
cfn0009159_410K_NA.	1A	2.88
cfn0529269_410K_1AS	1A	2.88
cfn0523153_410K_1AS	1A	2.88
cfn1092174_410K_1AS	1A	2.88
cfn0523154_410K_1AS	1A	2.88
cfn0529699_410K_1AS	1A	2.88
cfn0529698_410K_1AS	1A	2.88
cfn0530067_410K_1AS	1A	2.88
cfn1080166_410K_1AS	1A	2.88
cfn0529295_410K_1AS	1A	3.23
cfn0529252_410K_1AS	1A	3.23
cfn1080084_410K_1AS	1A	3.23
cfn0522417_410K_1AS	1A	3.23
cfn1076753_410K_1AS	1A	3.23
cfn0522284_410K_1AS	1A	7.44
cfn0524018_410K_1AS	1A	7.44
cfn0524036_410K_1AS	1A	7.44
cfn0525393_410K_1AS	1A	7.44
cfn1083019_410K_1AS	1A	7.44
cfn0524028_410K_1AS	1A	7.44
cfn0523075_410K_1AS	1A	7.44
cfn0556225_410K_1BS	1A	7.44
cfn1079851_410K_1AS	1A	7.44
cfn1084448_410K_1AS	1A	7.44
cfn0524038_410K_1AS	1A	7.44
cfn1087895_410K_1AS	1A	7.44
cfn0524033_410K_1AS	1A	7.44
cfn1079819_410K_1AS	1A	7.44
cfn0556228_410K_1BS	1A	7.44
cfn0524032_410K_1AS	1A	7.44
cfn1105252_410K_1AS	1A	7.44
cfn0530817_410K_1AS	1A	7.44
cfn0522731_410K_1AS	1A	7.44
cfn1100803_410K_1AS	1A	7.44
cfn1078816_410K_1AS	1A	7.44
cfn1116994_410K_1AS	1A	7.44
cfn0525737_410K_1AS	1A	7.44
cfn0525395_410K_1AS	1A	7.44
cfn1079822_410K_1AS	1A	7.44
cfn1116822_410K_1AS	1A	7.44
cfn0525735_410K_1AS	1A	7.44
cfn0525742_410K_1AS	1A	7.44
cfn0524022_410K_1AS	1A	7.44
cfn0107611_410K_1AS	1A	7.44
cfn0530548_410K_1AS	1A	7.44
cfn0524021_410K_1AS	1A	7.44
cfn0525740_410K_1AS	1A	7.44
cfn0524041_410K_1AS	1A	7.44
cfn0529817_410K_1AS	1A	7.44
cfn0523223_410K_1AS	1A	7.44
cfn1120708_410K_1AS	1A	7.44
BS00059422_51_410K_1AS	1A	7.44
cfn0524020_410K_1AS	1A	7.44
cfn0525741_410K_1AS	1A	7.44
cfn1079855_410K_1AS	1A	7.44
cfn0530546_410K_1AS	1A	7.44
cfn0524615_410K_1AS	1A	7.44
cfn1103538_410K_1AS	1A	7.44
cfn0525734_410K_1AS	1A	7.44
cfn1084419_410K_1AS	1A	7.44
cfn0530818_410K_1AS	1A	7.44
cfn0530696_410K_1AS	1A	7.44
cfn0525743_410K_1AS	1A	7.44
cfn0530000_410K_1AS	1A	7.44
cfn0525420_410K_1AS	1A	7.79
cfn0523298_410K_1AS	1A	7.79
cfn1086647_410K_1AS	1A	7.79
cfn1103868_410K_1AS	1A	7.79
cfn0528113_410K_1AS	1A	7.79
cfn1106155_410K_1AS	1A	7.79
cfn0449070_410K_1AS	1A	7.79
cfn1078490_410K_1AS	1A	7.79
cfn1079172_410K_1AS	1A	7.79
cfn0102426_410K_1AS	1A	7.79
cfn1080698_410K_1AS	1A	7.79
cfn1079164_410K_1AS	1A	7.79
cfn1093601_410K_1AS	1A	7.79
cfn0528657_410K_1AS	1A	7.79
cfn1069856_410K_1AS	1A	7.79
cfn1078496_410K_1AS	1A	7.79
cfn0195851_410K_1AS	1A	7.79
cfn0527912_410K_1AS	1A	7.79
cfn1105976_410K_1AS	1A	7.79
cfn0528661_410K_1AS	1A	7.79
cfn1093448_410K_1AS	1A	7.79
cfn1105992_410K_1AS	1A	7.79
cfn1119066_410K_1AS	1A	7.79
cfn1086010_410K_1AS	1A	7.79
cfn0528653_410K_1AS	1A	7.79
cfn0528116_410K_1AS	1A	7.79
cfn0527916_410K_1AS	1A	7.79
cfn0284124_410K_4BS	1A	7.79
cfn0530854_410K_1AS	1A	7.79
cfn1113683_410K_1AS	1A	7.79
cfn1107482_410K_1AS	1A	7.79
cfn1074498_410K_1AS	1A	7.79
cfn1084879_410K_1AS	1A	7.79
cfn0530849_410K_1AS	1A	7.79
cfn0527910_410K_1AS	1A	7.79
cfn0523555_410K_1AS	1A	7.79
cfn0530867_410K_1AS	1A	7.79
cfn0530851_410K_1AS	1A	7.79
cfn1113177_410K_1AS	1A	7.79
cfn1084883_410K_1AS	1A	7.79
cfn0530855_410K_1AS	1A	7.79
cfn0527915_410K_1AS	1A	7.79
cfn1113607_410K_1AS	1A	7.79
cfn1113152_410K_1AS	1A	7.79
cfn0526062_410K_1AS	1A	7.79
cfn1120857_410K_1AS	1A	7.79
cfn0527900_410K_1AS	1A	7.79
cfn1074499_410K_1AS	1A	7.79
cfn1093605_410K_1AS	1A	7.79
cfn1119073_410K_1AS	1A	7.79
cfn0523036_410K_1AS	1A	7.79
cfn0526067_410K_1AS	1A	7.79
cfn0526064_410K_1AS	1A	7.79
cfn0530850_410K_1AS	1A	7.79
cfn0527903_410K_1AS	1A	7.79
cfn1102744_410K_1AS	1A	7.79
cfn0284125_410K_4BS	1A	7.79
cfn1116067_410K_1AS	1A	7.79
cfn0112196_410K_1AS	1A	7.79
cfn1113600_410K_1AS	1A	7.79
cfn1073327_410K_1AS	1A	7.79
cfn0128322_410K_1AS	1A	7.79
cfn1069370_410K_1AS	1A	7.79
cfn0523294_410K_1AS	1A	7.79
cfn0128325_410K_1AS	1A	7.79
cfn0530852_410K_1AS	1A	7.79
cfn0523296_410K_1AS	1A	7.79
cfn0557602_410K_1BS	1A	8.14
cfn1080677_410K_1AS	1A	8.14
cfn0523584_410K_1AS	1A	8.14
cfn0528074_410K_1AS	1A	8.14
cfn0528665_410K_1AS	1A	8.14
cfn0528072_410K_1AS	1A	8.14
cfn0528519_410K_1AS	1A	8.14
cfn1075273_410K_1AS	1A	8.14
cfn1074196_410K_1AS	1A	8.14
cfn0526078_410K_1AS	1A	8.14
cfn0526219_410K_1AS	1A	8.14
cfn0528516_410K_1AS	1A	8.14
cfn0824851_410K_5DS	1A	8.14
cfn0524579_410K_1AS	1A	8.14
cfn0524589_410K_1AS	1A	8.14
cfn1103522_410K_1AS	1A	8.14
cfn0524890_410K_1AS	1A	8.14
cfn0524595_410K_1AS	1A	8.14
cfn1097807_410K_1AS	1A	8.14
cfn0526079_410K_1AS	1A	8.14
cfn0524609_410K_1AS	1A	8.14
cfn0522911_410K_1AS	1A	8.14
cfn0524608_410K_1AS	1A	8.14
cfn0523585_410K_1AS	1A	8.5
cfn0523583_410K_1AS	1A	8.5
cfn1071367_410K_1AS	1A	8.5
cfn0417551_410K_1AS	1A	8.5
cfn0344051_410K_1DS	1A	8.85
cfn0344046_410K_1DS	1A	8.85
cfn1071979_410K_1AS	1A	8.85
cfn0344045_410K_1DS	1A	9.2
cfn0524893_410K_1AS	1A	9.2
cfn1103555_410K_1AS	1A	9.2
cfn0524892_410K_1AS	1A	9.2
cfn0525953_410K_1AS	1A	11.04
cfn0530712_410K_1AS	1A	11.04
cfn0526769_410K_1AS	1A	12.51
cfn0526789_410K_1AS	1A	12.51
cfn0529770_410K_1AS	1A	12.51
cfn0526790_410K_1AS	1A	12.51
cfn0526298_410K_1AS	1A	12.51
RAC875_rep_c72805_651_90K_1AS	1A	18.54
BS00010128_51_90K_1DS	1A	18.54
RAC875_rep_c104335_293_90K_1AS	1A	18.54
cfn0419139_410K_1AS	1A	19.25
cfn0236735_410K_1AS	1A	19.25
cfn1105472_410K_1AS	1A	19.25
cfn0199870_410K_1AS	1A	19.25
cfn0216748_410K_1AS	1A	19.25
cfn0194271_410K_1AS	1A	19.6
cfn1085450_410K_1AS	1A	19.6
cfn1071631_410K_1AS	1A	20.32
cfn1093432_410K_1AS	1A	20.32
cfn1100548_410K_1AS	1A	20.32
cfn1093433_410K_1AS	1A	20.32
cfn1111403_410K_1AS	1A	20.32
cfn1112725_410K_1AS	1A	20.32
cfn1112726_410K_1AS	1A	20.32
cfn1081068_410K_1AS	1A	20.32
cfn1112723_410K_1AS	1A	20.32
cfn1120240_410K_1AS	1A	21.03
cfn0527168_410K_1AS	1A	21.03
cfn1120292_410K_1AS	1A	21.03
cfn0524194_410K_1AS	1A	21.03
cfn1083807_410K_1AS	1A	21.03
cfn0530514_410K_1AS	1A	21.03
cfn0530492_410K_1AS	1A	21.03
cfn0192428_410K_1AS	1A	21.03
cfn0440779_410K_1AS	1A	21.03
cfn0527166_410K_1AS	1A	21.03
cfn0307226_410K_1AS	1A	21.03
cfn0528050_410K_1AS	1A	21.03
cfn1105463_410K_1AS	1A	21.03
cfn1117417_410K_1AS	1A	21.03
cfn0370266_410K_1AS	1A	21.03
cfn1099133_410K_1AS	1A	21.03
cfn0216750_410K_1AS	1A	21.03
cfn0530977_410K_1AS	1A	21.03
cfn0530489_410K_1AS	1A	21.03
cfn0194265_410K_1AS	1A	21.03
cfn0216747_410K_1AS	1A	21.03
cfn0370265_410K_1AS	1A	21.03
cfn0216749_410K_1AS	1A	21.03
cfn0530510_410K_1AS	1A	21.03
cfn0199869_410K_1AS	1A	21.03
cfn0530488_410K_1AS	1A	21.03
cfn0010274_410K_1AS	1A	21.03
cfn0530490_410K_1AS	1A	21.03
cfn0527183_410K_1AS	1A	21.03
cfn1123140_410K_1AS	1A	21.03
cfn0530507_410K_1AS	1A	21.03
cfn0530499_410K_1AS	1A	21.03
cfn1120309_410K_1AS	1A	21.03
BS00010128_51_410K_1AS	1A	21.03
cfn0199868_410K_1AS	1A	21.03
cfn0530143_410K_1AS	1A	21.03
cfn0528057_410K_1AS	1A	21.03
cfn0440780_410K_1AS	1A	21.03
cfn0527172_410K_1AS	1A	21.39
cfn0524197_410K_1AS	1A	21.39
cfn0524193_410K_1AS	1A	21.39
cfn0528197_410K_1AS	1A	22.46
cfn0528196_410K_1AS	1A	22.46
cfn0524526_410K_1AS	1A	23.18
cfn1104944_410K_1AS	1A	23.18
cfn0524535_410K_1AS	1A	23.18
cfn0527879_410K_1AS	1A	23.18
BS00074511_51_410K_1AS	1A	23.18
cfn0524528_410K_1AS	1A	23.54
cfn0527880_410K_1AS	1A	23.54
cfn0524544_410K_1AS	1A	23.54
cfn0527866_410K_1AS	1A	23.54
cfn0525353_410K_1AS	1A	23.54
cfn0524536_410K_1AS	1A	23.54
cfn0527869_410K_1AS	1A	23.54
cfn0527872_410K_1AS	1A	23.54
cfn0527873_410K_1AS	1A	23.54
cfn0527876_410K_1AS	1A	23.54
cfn0527870_410K_1AS	1A	23.54
cfn0524543_410K_1AS	1A	23.54
cfn0524523_410K_1AS	1A	23.54
cfn0527875_410K_1AS	1A	23.54
cfn0169669_410K_1AS	1A	23.54
cfn0524515_410K_1AS	1A	23.54
cfn0524524_410K_1AS	1A	23.54
cfn0523021_410K_1AS	1A	26.53
cfn0527673_410K_1AS	1A	26.53
cfn0524779_410K_1AS	1A	26.53
cfn1111026_410K_1AS	1A	26.53
cfn0524788_410K_1AS	1A	26.53
cfn0522014_410K_1AS	1A	26.53
cfn0524795_410K_1AS	1A	26.53
cfn1111032_410K_1AS	1A	26.53
cfn0526843_410K_1AS	1A	26.53
cfn0421133_410K_1AS	1A	26.53
cfn0528912_410K_1AS	1A	26.53
cfn0526464_410K_1AS	1A	26.53
cfn0522213_410K_1AS	1A	26.53
cfn0524750_410K_1AS	1A	26.53
cfn1111034_410K_1AS	1A	26.53
cfn1087386_410K_1AS	1A	26.53
cfn1093673_410K_1AS	1A	26.53
cfn0524398_410K_1AS	1A	26.53
cfn0523380_410K_1AS	1A	26.53
cfn1111560_410K_1AS	1A	26.53
cfn0523625_410K_1AS	1A	26.53
cfn0524753_410K_1AS	1A	26.53
cfn0522227_410K_1AS	1A	26.53
cfn0528850_410K_1AS	1A	26.53
cfn1105227_410K_1AS	1A	26.88
cfn0521988_410K_1AS	1A	26.88
cfn0320165_410K_1AS	1A	26.88
cfn0521993_410K_1AS	1A	26.88
cfn1115891_410K_1AS	1A	26.88
cfn0526925_410K_1AS	1A	26.88
cfn0523353_410K_1AS	1A	26.88
cfn0523033_410K_1AS	1A	26.88
cfn1107401_410K_1AS	1A	26.88
cfn0320162_410K_1AS	1A	26.88
cfn0525586_410K_1AS	1A	26.88
cfn1121611_410K_1AS	1A	26.88
cfn0523626_410K_1AS	1A	26.88
cfn0524790_410K_1AS	1A	26.88
cfn0524754_410K_1AS	1A	26.88
cfn1079918_410K_1AS	1A	26.88
cfn0320163_410K_1AS	1A	26.88
cfn0522540_410K_1AS	1A	26.88
cfn0287930_410K_1AS	1A	26.88
cfn0522208_410K_1AS	1A	26.88
cfn0524780_410K_1AS	1A	26.88
cfn0523635_410K_1AS	1A	26.88
cfn1103652_410K_1AS	1A	26.88
cfn1103640_410K_1AS	1A	26.88
cfn1103687_410K_1AS	1A	26.88
cfn0530407_410K_1AS	1A	26.88
cfn1081053_410K_1AS	1A	26.88
cfn0522225_410K_1AS	1A	26.88
cfn1085501_410K_1AS	1A	26.88
cfn1074956_410K_1AS	1A	26.88
cfn1117793_410K_1AS	1A	26.88
cfn0522049_410K_1AS	1A	26.88
cfn1121617_410K_1AS	1A	26.88
cfn0530403_410K_1AS	1A	26.88
cfn0526221_410K_1AS	1A	26.88
cfn0524415_410K_1AS	1A	26.88
cfn0524793_410K_1AS	1A	26.88
cfn0523915_410K_1AS	1A	26.88
cfn0523080_410K_1AS	1A	26.88
cfn0523620_410K_1AS	1A	26.88
cfn0522265_410K_1AS	1A	26.88
cfn1081701_410K_1AS	1A	26.88
cfn1079922_410K_1AS	1A	26.88
cfn0525793_410K_1AS	1A	26.88
cfn0524781_410K_1AS	1A	26.88
cfn0524794_410K_1AS	1A	26.88
cfn0528911_410K_1AS	1A	26.88
cfn1119504_410K_1AS	1A	26.88
cfn0523079_410K_1AS	1A	26.88
cfn1071292_410K_1AS	1A	26.88
cfn1091388_410K_1AS	1A	26.88
cfn0529889_410K_1AS	1A	26.88
cfn0526904_410K_1AS	1A	26.88
cfn0524401_410K_1AS	1A	26.88
cfn0523624_410K_1AS	1A	26.88
cfn1103691_410K_1AS	1A	26.88
cfn0524778_410K_1AS	1A	26.88
cfn0522029_410K_1AS	1A	26.88
cfn0528556_410K_1AS	1A	26.88
cfn0524757_410K_1AS	1A	26.88
cfn0523632_410K_1AS	1A	26.88
cfn1086091_410K_1AS	1A	26.88
cfn1087396_410K_1AS	1A	26.88
cfn0524408_410K_1AS	1A	26.88
cfn0524774_410K_1AS	1A	26.88
cfn0421137_410K_1AS	1A	26.88
cfn0525929_410K_1AS	1A	26.88
cfn0526228_410K_1AS	1A	26.88
cfn0528909_410K_1AS	1A	26.88
cfn0522266_410K_1AS	1A	26.88
cfn0527648_410K_1AS	1A	26.88
cfn0526227_410K_1AS	1A	26.88
cfn0524758_410K_1AS	1A	26.88
cfn0522549_410K_1AS	1A	26.88
cfn0522651_410K_1AS	1A	26.88
cfn1119533_410K_1AS	1A	26.88
cfn0522414_410K_1AS	1A	26.88
cfn1079662_410K_1AS	1A	26.88
cfn0530402_410K_1AS	1A	26.88
cfn1103637_410K_1AS	1A	26.88
cfn0522637_410K_1AS	1A	26.88
cfn0527657_410K_1AS	1A	26.88
cfn0527649_410K_1AS	1A	26.88
cfn0522548_410K_1AS	1A	26.88
cfn1069396_410K_1AS	1A	26.88
cfn0526926_410K_1AS	1A	27.23
cfn0528230_410K_1AS	1A	27.23
cfn0524418_410K_1AS	1A	27.59
cfn0526900_410K_1AS	1A	27.59
cfn0526927_410K_1AS	1A	27.59
cfn1074357_410K_1AS	1A	27.59
cfn0522541_410K_1AS	1A	27.59
cfn0527656_410K_1AS	1A	27.59
cfn1093683_410K_1AS	1A	27.59
cfn0522205_410K_1AS	1A	27.59
cfn1093696_410K_1AS	1A	27.59
cfn0528551_410K_1AS	1A	27.59
RAC875_c57939_78_410K_1AS	1A	27.59
Excalibur_c97691_225_410K_1AS	1A	27.59
cfn0524935_410K_1AS	1A	27.59
cfn0522264_410K_1AS	1A	27.59
cfn0522226_410K_1AS	1A	27.59
cfn0528553_410K_1AS	1A	27.59
cfn0274652_410K_1AS	1A	27.59
cfn0522638_410K_1AS	1A	27.94
cfn0529902_410K_1AS	1A	27.94
cfn0529900_410K_1AS	1A	27.94
cfn0529908_410K_1AS	1A	27.94
cfn0524936_410K_1AS	1A	27.94
cfn1091364_410K_1AS	1A	27.94
cfn0524938_410K_1AS	1A	27.94
cfn0522654_410K_1AS	1A	27.94
cfn0528559_410K_1AS	1A	28.29
cfn0568702_410K_1DS	1A	28.29
cfn0528554_410K_1AS	1A	28.29
cfn0246662_410K_1BS	1A	28.29
cfn1098162_410K_1AS	1A	28.29
cfn0522635_410K_1AS	1A	28.29
cfn0523637_410K_1AS	1A	28.29
cfn0528558_410K_1AS	1A	28.29
RAC875_c97040_104_410K_NA.	1A	28.29
Kukri_c5715_141_410K_1AS	1A	28.29
cfn1103625_410K_1AS	1A	28.29
cfn0359734_410K_1AS	1A	28.29
cfn0525977_410K_1AS	1A	29.38
cfn1092879_410K_1AS	1A	29.38
cfn0292692_410K_1AS	1A	29.38
cfn0525820_410K_1AS	1A	29.38
cfn0525968_410K_1AS	1A	29.38
cfn0525818_410K_1AS	1A	29.38
cfn0292691_410K_1AS	1A	29.38
cfn0525988_410K_1AS	1A	29.38
cfn0525829_410K_1AS	1A	29.38
cfn0522453_410K_1AS	1A	29.74
cfn0528263_410K_1AS	1A	29.74
cfn0527401_410K_1AS	1A	29.74
cfn0523044_410K_1AS	1A	29.74
cfn0522707_410K_1AS	1A	29.74
cfn0527591_410K_1AS	1A	29.74
contig30580_107_BS00012226_410K_1AS	1A	29.74
cfn0526319_410K_1AS	1A	29.74
cfn0527225_410K_1AS	1A	29.74
cfn0528249_410K_1AS	1A	29.74
cfn0524046_410K_1AS	1A	29.74
cfn0526311_410K_1AS	1A	29.74
cfn0522244_410K_1AS	1A	29.74
cfn0523043_410K_1AS	1A	29.74
cfn0527279_410K_1AS	1A	29.74
cfn1072021_410K_1AS	1A	29.74
cfn0523311_410K_1AS	1A	29.74
cfn0527276_410K_1AS	1A	29.74
cfn0443207_410K_1AS	1A	29.74
cfn0522452_410K_1AS	1A	29.74
cfn1117285_410K_1AS	1A	29.74
cfn0523314_410K_1AS	1A	29.74
cfn1106485_410K_1AS	1A	29.74
cfn0527280_410K_1AS	1A	29.74
cfn0527289_410K_1AS	1A	30.09
cfn0522245_410K_1AS	1A	30.09
cfn1122223_410K_1AS	1A	30.09
Ex_c28368_426_410K_1AS	1A	30.09
contig30579_53_BS00086901_410K_1AS	1A	30.09
cfn0527574_410K_1AS	1A	30.09
cfn1093976_410K_1AS	1A	30.09
cfn1103507_410K_1AS	1A	30.09
contig89502_293_BS00012072_410K_1AS	1A	30.09
cfn1100334_410K_1AS	1A	30.09
cfn0530111_410K_1AS	1A	30.09
cfn1106492_410K_1AS	1A	30.09
Ex_c4876_1221_410K_1AS	1A	30.09
cfn0522348_410K_1AS	1A	30.09
cfn0523312_410K_1AS	1A	30.09
cfn0522354_410K_1AS	1A	30.09
cfn0523042_410K_1AS	1A	30.45
cfn0530118_410K_1AS	1A	30.45
cfn0530127_410K_1AS	1A	30.45
cfn0527220_410K_1AS	1A	30.45
cfn1110789_410K_1AS	1A	30.81
cfn0530370_410K_1AS	1A	30.81
cfn1082428_410K_1AS	1A	30.81
cfn0523889_410K_1AS	1A	30.81
cfn0530387_410K_1AS	1A	30.81
cfn0530380_410K_1AS	1A	30.81
cfn1073439_410K_1AS	1A	30.81
cfn1069891_410K_1AS	1A	30.81
cfn0529373_410K_1AS	1A	31.17
cfn1079701_410K_1AS	1A	31.17
cfn0318250_410K_1AS	1A	31.9
cfn1087335_410K_1AS	1A	31.9
cfn0526179_410K_1AS	1A	31.9
cfn0253361_410K_1AS	1A	31.9
cfn0526182_410K_1AS	1A	31.9
cfn0253364_410K_1AS	1A	31.9
cfn1074234_410K_1AS	1A	31.9
cfn0274546_410K_1AS	1A	31.9
cfn0529987_410K_1AS	1A	31.9
cfn1094909_410K_1AS	1A	31.9
cfn0528125_410K_1AS	1A	31.9
cfn0526038_410K_1AS	1A	31.9
cfn1099816_410K_1AS	1A	31.9
cfn0530367_410K_1AS	1A	31.9
cfn0318251_410K_1AS	1A	31.9
cfn0526194_410K_1AS	1A	31.9
cfn0253360_410K_1AS	1A	31.9
cfn0530379_410K_1AS	1A	31.9
cfn1100274_410K_1AS	1A	31.9
cfn1084133_410K_1AS	1A	31.9
cfn0524747_410K_1AS	1A	31.9
cfn0523890_410K_1AS	1A	31.9
cfn0530373_410K_1AS	1A	31.9
cfn0318252_410K_1AS	1A	32.25
cfn0530343_410K_1AS	1A	32.25
cfn0526412_410K_1AS	1A	32.25
cfn0529489_410K_1AS	1A	34.52
cfn0529482_410K_1AS	1A	34.52
cfn0523233_410K_1AS	1A	34.52
cfn0523069_410K_1AS	1A	34.52
cfn0523072_410K_1AS	1A	34.52
cfn1113950_410K_1AS	1A	34.88
cfn1074181_410K_1AS	1A	34.88
cfn0523739_410K_1AS	1A	35.25
cfn0523728_410K_1AS	1A	35.25
cfn0523733_410K_1AS	1A	35.25
cfn1080307_410K_1AS	1A	35.25
cfn0525625_410K_1AS	1A	35.25
cfn0523721_410K_1AS	1A	35.25
cfn1099206_410K_1AS	1A	35.98
cfn1115119_410K_1AS	1A	35.98
cfn1086627_410K_1AS	1A	35.98
cfn0312775_410K_1AS	1A	35.98
cfn0524854_410K_1AS	1A	36.34
cfn1086621_410K_1AS	1A	36.34
cfn0530780_410K_1AS	1A	36.34
cfn0526429_410K_1AS	1A	36.34
cfn0523092_410K_1AS	1A	36.7
cfn0525507_410K_1AS	1A	36.7
cfn0525512_410K_1AS	1A	36.7
cfn0523664_410K_1AS	1A	36.7
cfn0530784_410K_1AS	1A	36.7
cfn1101491_410K_1AS	1A	36.7
cfn0526433_410K_1AS	1A	36.7
cfn0523111_410K_1AS	1A	36.7
cfn0523109_410K_1AS	1A	36.7
cfn1104989_410K_1AS	1A	36.7
cfn0525501_410K_1AS	1A	36.7
cfn0523663_410K_1AS	1A	36.7
cfn1075478_410K_1AS	1A	36.7
cfn1091295_410K_1AS	1A	36.7
cfn0530782_410K_1AS	1A	36.7
cfn0163599_410K_1AS	1A	37.05
cfn0526430_410K_1AS	1A	37.05
cfn1083739_410K_1AS	1A	37.05
cfn0521912_410K_1AS	1A	37.05
cfn0524850_410K_1AS	1A	37.05
cfn0524840_410K_1AS	1A	37.05
cfn0524846_410K_1AS	1A	37.05
cfn0523108_410K_1AS	1A	37.05
cfn0529981_410K_1AS	1A	37.05
cfn0524868_410K_1AS	1A	37.05
cfn0524862_410K_1AS	1A	37.05
cfn0526419_410K_1AS	1A	37.05
cfn0524863_410K_1AS	1A	37.05
cfn0349150_410K_1AS	1A	37.05
cfn0524844_410K_1AS	1A	37.05
cfn0524865_410K_1AS	1A	37.05
cfn0525498_410K_1AS	1A	37.05
cfn1077221_410K_1AS	1A	37.05
cfn1078321_410K_1AS	1A	37.05
cfn0523104_410K_1AS	1A	37.05
cfn0523106_410K_1AS	1A	37.05
cfn0524839_410K_1AS	1A	37.05
cfn0524866_410K_1AS	1A	37.05
cfn0524836_410K_1AS	1A	37.05
cfn0522960_410K_1AS	1A	37.05
contig75258_245_BS00098484_410K_1AS	1A	37.05
cfn1123078_410K_1AS	1A	37.05
cfn0524864_410K_1AS	1A	37.05
cfn1112439_410K_1AS	1A	37.41
cfn1098104_410K_1AS	1A	37.41
cfn1098105_410K_1AS	1A	37.41
cfn1087904_410K_1AS	1A	37.41
cfn0530634_410K_1AS	1A	37.76
cfn0526732_410K_1AS	1A	37.76
cfn0523867_410K_1AS	1A	37.76
cfn1078217_410K_1AS	1A	38.12
cfn1069533_410K_1AS	1A	38.12
cfn0527999_410K_1AS	1A	38.12
cfn0526728_410K_1AS	1A	38.12
cfn0527981_410K_1AS	1A	38.47
cfn0527993_410K_1AS	1A	38.47
cfn0527997_410K_1AS	1A	38.47
cfn1072142_410K_1AS	1A	38.47
cfn0528000_410K_1AS	1A	38.47
cfn0522084_410K_1AS	1A	38.47
cfn1110986_410K_1AS	1A	38.47
cfn0522096_410K_1AS	1A	38.47
cfn0523869_410K_1AS	1A	38.47
cfn0530630_410K_1AS	1A	38.47
cfn0527996_410K_1AS	1A	38.47
cfn0528001_410K_1AS	1A	38.47
cfn0527982_410K_1AS	1A	38.47
cfn1122829_410K_1AS	1A	38.47
cfn0527995_410K_1AS	1A	38.47
cfn0530641_410K_1AS	1A	38.47
cfn0530837_410K_1AS	1A	38.47
cfn1122824_410K_1AS	1A	38.47
cfn1082074_410K_1AS	1A	38.47
cfn0527985_410K_1AS	1A	38.47
cfn0527984_410K_1AS	1A	38.47
cfn0530643_410K_1AS	1A	38.47
cfn0530640_410K_1AS	1A	38.47
cfn0527983_410K_1AS	1A	38.47
cfn0522087_410K_1AS	1A	38.47
cfn1105952_410K_1AS	1A	38.47
cfn1069803_410K_1AS	1A	38.47
cfn0526736_410K_1AS	1A	38.47
cfn0522099_410K_1AS	1A	38.47
cfn1076399_410K_1AS	1A	38.47
cfn0373247_410K_1AS	1A	38.47
cfn0530636_410K_1AS	1A	38.47
cfn0117521_410K_1AS	1A	38.47
cfn0523048_410K_1AS	1A	38.47
cfn1068671_410K_1AS	1A	38.83
cfn0528338_410K_1AS	1A	38.83
cfn0526733_410K_1AS	1A	39.19
cfn1072136_410K_1AS	1A	39.19
cfn0522083_410K_1AS	1A	39.19
cfn0523877_410K_1AS	1A	39.19
cfn1071027_410K_1AS	1A	39.19
cfn0523876_410K_1AS	1A	39.19
BS00110358_51_410K_1AS	1A	39.19
cfn1076406_410K_1AS	1A	39.19
cfn0530639_410K_1AS	1A	39.19
cfn0530637_410K_1AS	1A	39.19
cfn0527998_410K_1AS	1A	39.19
cfn1109738_410K_1AS	1A	39.19
cfn0527763_410K_1AS	1A	39.54
cfn0522085_410K_1AS	1A	39.54
cfn1122656_410K_1AS	1A	39.54
cfn1082405_410K_1AS	1A	39.54
cfn0524280_410K_1AS	1A	39.89
cfn0523950_410K_1AS	1A	39.89
cfn1071880_410K_1AS	1A	39.89
cfn0004467_410K_NA.	1A	39.89
cfn0523962_410K_1AS	1A	39.89
cfn1097828_410K_1AS	1A	39.89
cfn0527070_410K_1AS	1A	39.89
cfn0522793_410K_1AS	1A	39.89
cfn1096752_410K_1AS	1A	39.89
cfn0529446_410K_1AS	1A	39.89
cfn0523533_410K_1AS	1A	39.89
cfn0522785_410K_1AS	1A	39.89
cfn0523955_410K_1AS	1A	39.89
cfn0527052_410K_1AS	1A	39.89
cfn1070521_410K_1AS	1A	39.89
cfn1068897_410K_1AS	1A	39.89
cfn1094927_410K_1AS	1A	39.89
cfn1102016_410K_1AS	1A	39.89
cfn0523983_410K_1AS	1A	40.25
cfn0523995_410K_1AS	1A	40.25
cfn0523990_410K_1AS	1A	40.25
cfn0522723_410K_1AS	1A	40.98
cfn0522720_410K_1AS	1A	40.98
cfn0524355_410K_1AS	1A	41.34
cfn0527718_410K_1AS	1A	41.34
cfn1122925_410K_1AS	1A	41.34
cfn1085098_410K_1AS	1A	41.34
cfn1122922_410K_1AS	1A	41.34
cfn1328296_410K_1DS	1A	41.34
cfn0529420_410K_1AS	1A	41.34
cfn0529421_410K_1AS	1A	41.34
cfn0529415_410K_1AS	1A	41.34
cfn0529416_410K_1AS	1A	41.34
cfn0522441_410K_1AS	1A	41.34
cfn1085096_410K_1AS	1A	41.34
cfn0527720_410K_1AS	1A	41.34
cfn0161553_410K_1AS	1A	41.34
cfn0529425_410K_1AS	1A	41.34
cfn1097309_410K_1AS	1A	41.7
cfn1077086_410K_1AS	1A	41.7
cfn1100712_410K_1AS	1A	41.7
cfn0528832_410K_1AS	1A	41.7
cfn1071464_410K_1AS	1A	41.7
cfn1112640_410K_1AS	1A	41.7
cfn1105791_410K_1AS	1A	41.7
cfn0524467_410K_1AS	1A	41.7
cfn1074099_410K_1AS	1A	41.7
cfn1077152_410K_1AS	1A	42.06
cfn1123213_410K_1AS	1A	42.06
cfn0529992_410K_1AS	1A	42.06
cfn1103054_410K_1AS	1A	42.42
cfn1107735_410K_1AS	1A	42.42
cfn0523718_410K_1AS	1A	42.42
cfn1109129_410K_1AS	1A	42.42
cfn1072383_410K_1AS	1A	42.42
cfn1087785_410K_1AS	1A	42.42
cfn1102410_410K_1AS	1A	42.42
cfn1105681_410K_1AS	1A	42.42
cfn1079022_410K_1AS	1A	42.42
cfn0524929_410K_1AS	1A	42.42
cfn1077097_410K_1AS	1A	42.42
cfn1114932_410K_1AS	1A	42.42
cfn0524922_410K_1AS	1A	42.42
cfn1107745_410K_1AS	1A	42.42
cfn1071470_410K_1AS	1A	42.42
cfn1092129_410K_1AS	1A	42.42
cfn0527439_410K_1AS	1A	42.42
cfn1079237_410K_1AS	1A	42.42
cfn1075980_410K_1AS	1A	42.42
cfn3485599_410K_7BL	1A	42.42
cfn0524450_410K_1AS	1A	42.42
cfn0524475_410K_1AS	1A	42.42
cfn1097295_410K_1AS	1A	42.42
cfn1101750_410K_1AS	1A	42.42
cfn1105696_410K_1AS	1A	42.42
cfn1112408_410K_1AS	1A	42.42
cfn0529944_410K_1AS	1A	42.42
cfn0524453_410K_1AS	1A	42.42
cfn0002710_410K_1AS	1A	42.42
cfn1070191_410K_1AS	1A	42.77
cfn1090999_410K_1AS	1A	42.77
cfn2822914_410K_5DS	1A	42.77
cfn2822916_410K_5DS	1A	42.77
cfn1084368_410K_1AS	1A	42.77
cfn0523717_410K_1AS	1A	42.77
cfn2822919_410K_5DS	1A	42.77
cfn1073553_410K_1AS	1A	42.77
cfn1072005_410K_1AS	1A	42.77
cfn0524323_410K_1AS	1A	42.77
cfn0527431_410K_1AS	1A	42.77
cfn1118086_410K_1AS	1A	42.77
cfn1086727_410K_1AS	1A	42.77
cfn0524309_410K_1AS	1A	42.77
cfn2822918_410K_5DS	1A	42.77
cfn1091722_410K_1AS	1A	42.77
cfn1086305_410K_1AS	1A	42.77
cfn1121832_410K_1AS	1A	42.77
cfn1121606_410K_1AS	1A	42.77
cfn0521762_410K_1AS	1A	42.77
cfn0524477_410K_1AS	1A	42.77
cfn0524440_410K_1AS	1A	42.77
cfn0521647_410K_1AS	1A	42.77
cfn1091006_410K_1AS	1A	42.77
cfn0521856_410K_1AS	1A	42.77
cfn1087205_410K_1AS	1A	42.77
cfn0528183_410K_1AS	1A	42.77
cfn0530845_410K_1AS	1A	42.77
cfn1105702_410K_1AS	1A	42.77
cfn0529950_410K_1AS	1A	42.77
cfn1112406_410K_1AS	1A	42.77
cfn1110578_410K_1AS	1A	42.77
cfn0114046_410K_1AS	1A	42.77
cfn0524920_410K_1AS	1A	42.77
cfn1105690_410K_1AS	1A	42.77
cfn1070484_410K_1AS	1A	42.77
cfn0524921_410K_1AS	1A	42.77
cfn1116242_410K_1AS	1A	42.77
cfn0524923_410K_1AS	1A	42.77
cfn1112286_410K_1AS	1A	42.77
cfn1096552_410K_1AS	1A	42.77
cfn1101699_410K_1AS	1A	42.77
cfn0529943_410K_1AS	1A	42.77
cfn1114923_410K_1AS	1A	42.77
cfn0524174_410K_1AS	1A	42.77
cfn1116504_410K_1AS	1A	42.77
cfn0529954_410K_1AS	1A	42.77
cfn1087798_410K_1AS	1A	42.77
cfn1085571_410K_1AS	1A	42.77
cfn0527433_410K_1AS	1A	42.77
cfn0524441_410K_1AS	1A	42.77
cfn0527450_410K_1AS	1A	42.77
cfn0527436_410K_1AS	1A	42.77
cfn0524469_410K_1AS	1A	42.77
cfn0524319_410K_1AS	1A	42.77
cfn0527453_410K_1AS	1A	42.77
cfn0524449_410K_1AS	1A	42.77
cfn0528820_410K_1AS	1A	42.77
cfn1103057_410K_1AS	1A	42.77
cfn0524463_410K_1AS	1A	42.77
cfn0529991_410K_1AS	1A	42.77
cfn0521646_410K_1AS	1A	42.77
cfn0528830_410K_1AS	1A	42.77
cfn0523134_410K_1AS	1A	42.77
cfn0523716_410K_1AS	1A	42.77
BobWhite_c46501_92_410K_1AS	1A	42.77
cfn0523701_410K_1AS	1A	42.77
cfn0527432_410K_1AS	1A	42.77
cfn0523715_410K_1AS	1A	42.77
cfn1084362_410K_1AS	1A	42.77
cfn0524927_410K_1AS	1A	42.77
cfn0524433_410K_1AS	1A	42.77
cfn1097318_410K_1AS	1A	42.77
cfn1096690_410K_1AS	1A	43.51
cfn1096666_410K_1AS	1A	43.51
cfn1073192_410K_1AS	1A	44.24
cfn0524628_410K_1AS	1A	44.24
cfn0525362_410K_1AS	1A	44.24
cfn0524641_410K_1AS	1A	44.24
cfn1089447_410K_1AS	1A	44.24
cfn1096688_410K_1AS	1A	44.24
cfn0524640_410K_1AS	1A	44.24
cfn0524635_410K_1AS	1A	44.24
cfn1115718_410K_1AS	1A	44.24
cfn1116403_410K_1AS	1A	44.24
cfn0524559_410K_1AS	1A	44.24
cfn0530971_410K_1AS	1A	44.24
cfn1070142_410K_1AS	1A	44.24
cfn0437737_410K_1AS	1A	44.24
cfn0524638_410K_1AS	1A	44.24
cfn1113501_410K_1AS	1A	44.24
cfn1103151_410K_1AS	1A	44.24
cfn0524649_410K_1AS	1A	44.24
cfn1113860_410K_1AS	1A	44.24
cfn0524567_410K_1AS	1A	44.24
cfn1097489_410K_1AS	1A	44.24
cfn0524561_410K_1AS	1A	44.24
cfn0437736_410K_1AS	1A	44.24
cfn0524565_410K_1AS	1A	44.24
cfn1079269_410K_1AS	1A	44.24
cfn1097462_410K_1AS	1A	44.24
cfn0342034_410K_1AS	1A	44.24
cfn1073185_410K_1AS	1A	44.24
cfn0246613_410K_1AS	1A	44.24
cfn1077581_410K_1AS	1A	44.24
cfn0524645_410K_1AS	1A	44.24
cfn1097494_410K_1AS	1A	44.24
cfn1117001_410K_1AS	1A	44.24
cfn0527788_410K_1AS	1A	44.24
cfn1085716_410K_1AS	1A	44.24
cfn1123017_410K_1AS	1A	44.24
cfn1078232_410K_1AS	1A	44.24
cfn0246616_410K_1AS	1A	44.24
cfn0246612_410K_1AS	1A	44.24
cfn0527785_410K_1AS	1A	44.24
cfn1097467_410K_1AS	1A	44.24
cfn1093261_410K_1AS	1A	44.24
cfn0342036_410K_1AS	1A	44.24
cfn1096674_410K_1AS	1A	44.24
cfn1086417_410K_1AS	1A	44.24
cfn0524643_410K_1AS	1A	44.24
cfn0528279_410K_1AS	1A	44.24
cfn1091172_410K_1AS	1A	44.24
cfn0342035_410K_1AS	1A	44.24
cfn0002704_410K_1AS	1A	44.24
cfn1104717_410K_1AS	1A	44.6
cfn0527793_410K_1AS	1A	44.6
cfn1092013_410K_1AS	1A	46.87
cfn1097076_410K_1AS	1A	46.87
cfn0523369_410K_1AS	1A	46.87
cfn1099091_410K_1AS	1A	46.87
cfn0120858_410K_1AS	1A	46.87
cfn0528940_410K_1AS	1A	46.87
cfn0526885_410K_1AS	1A	46.87
cfn0523373_410K_1AS	1A	47.23
cfn1122007_410K_1AS	1A	47.23
cfn0523363_410K_1AS	1A	47.23
cfn0522073_410K_1AS	1A	47.23
cfn1092020_410K_1AS	1A	47.23
cfn0205660_410K_1AS	1A	47.23
cfn1092014_410K_1AS	1A	47.23
cfn0525621_410K_1AS	1A	47.23
cfn1092009_410K_1AS	1A	47.23
cfn0528928_410K_1AS	1A	47.23
cfn0528937_410K_1AS	1A	47.23
cfn0523361_410K_1AS	1A	47.23
cfn1100866_410K_1AS	1A	47.23
cfn0523375_410K_1AS	1A	47.23
cfn0530668_410K_1AS	1A	47.23
cfn1086846_410K_1AS	1A	47.23
cfn1112024_410K_1AS	1A	47.23
cfn0530669_410K_1AS	1A	47.23
cfn0528923_410K_1AS	1A	47.23
cfn0528939_410K_1AS	1A	47.23
cfn0528927_410K_1AS	1A	47.23
cfn0526884_410K_1AS	1A	47.23
cfn0523371_410K_1AS	1A	47.23
cfn1111363_410K_1AS	1A	47.94
cfn1117328_410K_1AS	1A	47.94
cfn0521975_410K_1AS	1A	47.94
cfn1070889_410K_1AS	1A	47.94
cfn1103282_410K_1AS	1A	47.94
cfn1100470_410K_1AS	1A	47.94
cfn1068731_410K_1AS	1A	47.94
cfn0529161_410K_1AS	1A	47.94
cfn0529627_410K_1AS	1A	47.94
cfn0285417_410K_1AS	1A	47.94
cfn0529624_410K_1AS	1A	47.94
cfn1113116_410K_1AS	1A	47.94
cfn1117299_410K_1AS	1A	47.94
cfn0005026_410K_1AS	1A	47.94
cfn0527141_410K_1AS	1A	47.94
cfn1114332_410K_1AS	1A	47.94
cfn1090018_410K_1AS	1A	47.94
cfn0529629_410K_1AS	1A	47.94
cfn1103276_410K_1AS	1A	47.94
cfn0530535_410K_1AS	1A	47.94
cfn1078046_410K_1AS	1A	47.94
cfn1111917_410K_1AS	1A	47.94
cfn1120468_410K_1AS	1A	47.94
cfn0525763_410K_1AS	1A	47.94
cfn1097026_410K_1AS	1A	47.94
cfn1103286_410K_1AS	1A	47.94
cfn0429074_410K_1AS	1A	47.94
cfn0527138_410K_1AS	1A	47.94
cfn1103294_410K_1AS	1A	48.29
cfn0525767_410K_1AS	1A	48.29
cfn1111899_410K_1AS	1A	48.29
cfn0530708_410K_1AS	1A	48.29
cfn1111354_410K_1AS	1A	48.29
cfn1107627_410K_1AS	1A	48.29
cfn0529158_410K_1AS	1A	48.29
cfn0530939_410K_1AS	1A	48.29
cfn1097054_410K_1AS	1A	48.29
cfn0523335_410K_1AS	1A	48.29
cfn0529173_410K_1AS	1A	48.29
cfn1107612_410K_1AS	1A	48.29
cfn1082124_410K_1AS	1A	48.29
cfn1122429_410K_1AS	1A	48.29
cfn0529162_410K_1AS	1A	48.29
cfn1112619_410K_1AS	1A	48.29
cfn0525774_410K_1AS	1A	48.29
cfn0529174_410K_1AS	1A	48.29
cfn1113932_410K_1AS	1A	48.29
cfn0522518_410K_1AS	1A	48.29
cfn1111915_410K_1AS	1A	48.29
cfn1114331_410K_1AS	1A	48.65
cfn1111906_410K_1AS	1A	48.65
cfn0523339_410K_1AS	1A	48.65
cfn0529163_410K_1AS	1A	48.65
cfn0525772_410K_1AS	1A	48.65
cfn0530536_410K_1AS	1A	48.65
cfn1113114_410K_1AS	1A	48.65
cfn1100471_410K_1AS	1A	48.65
cfn0525768_410K_1AS	1A	48.65
cfn1094598_410K_1AS	1A	48.65
cfn1100464_410K_1AS	1A	48.65
cfn1081331_410K_1AS	1A	48.65
cfn1107615_410K_1AS	1A	48.65
cfn1069376_410K_1AS	1A	49
cfn1069375_410K_1AS	1A	49
GHXG93F04I38ZU_142_BS00068240_410K_2DL	1A	49
cfn2442905_410K_4DL	1A	49
cfn0530938_410K_1AS	1A	49
cfn0529155_410K_1AS	1A	49
cfn1107611_410K_1AS	1A	49
cfn0529160_410K_1AS	1A	49
cfn0423102_410K_1AS	1A	49
cfn0530703_410K_1AS	1A	49
cfn0529156_410K_1AS	1A	49
cfn0525177_410K_1AS	1A	49.35
cfn0525170_410K_1AS	1A	49.35
cfn0529350_410K_1AS	1A	49.35
cfn0522185_410K_1AS	1A	49.35
cfn0525162_410K_1AS	1A	49.35
cfn1071825_410K_1AS	1A	49.35
cfn1071820_410K_1AS	1A	49.35
cfn0525173_410K_1AS	1A	49.35
cfn1071816_410K_1AS	1A	49.35
cfn0522186_410K_1AS	1A	49.35
cfn0522187_410K_1AS	1A	49.35
cfn0529343_410K_1AS	1A	49.35
cfn0527533_410K_1AS	1A	49.71
cfn0527487_410K_1AS	1A	49.71
cfn1088774_410K_1AS	1A	49.71
cfn1087755_410K_1AS	1A	49.71
cfn1077309_410K_1AS	1A	49.71
cfn0524904_410K_1AS	1A	49.71
cfn1077300_410K_1AS	1A	49.71
cfn0010405_410K_NA.	1A	49.71
cfn0529305_410K_1AS	1A	49.71
cfn1102272_410K_1AS	1A	49.71
cfn0527530_410K_1AS	1A	49.71
cfn0385026_410K_1AS	1A	49.71
cfn0155170_410K_1AS	1A	49.71
cfn0529308_410K_1AS	1A	49.71
cfn1076516_410K_1AS	1A	49.71
cfn0527532_410K_1AS	1A	49.71
cfn0529310_410K_1AS	1A	49.71
cfn1085891_410K_1AS	1A	49.71
cfn1085826_410K_1AS	1A	49.71
cfn1106141_410K_1AS	1A	49.71
cfn1106124_410K_1AS	1A	49.71
cfn0528145_410K_1AS	1A	49.71
cfn0528146_410K_1AS	1A	49.71
cfn0530057_410K_1AS	1A	49.71
cfn1085827_410K_1AS	1A	49.71
cfn0530980_410K_1AS	1A	49.71
cfn0530056_410K_1AS	1A	49.71
cfn1106138_410K_1AS	1A	49.71
cfn0526748_410K_1AS	1A	49.71
cfn1108263_410K_1AS	1A	49.71
cfn1088758_410K_1AS	1A	49.71
cfn1071212_410K_1AS	1A	49.71
F0Z7V0F01A92OK_189_BS00062783_410K_1AS	1A	49.71
cfn0527482_410K_1AS	1A	49.71
cfn1108240_410K_1AS	1A	49.71
cfn0337836_410K_1AS	1A	49.71
cfn0529352_410K_1AS	1A	49.71
cfn0405808_410K_1AS	1A	49.71
cfn0142024_410K_1AS	1A	49.71
cfn0530055_410K_1AS	1A	49.71
cfn0529313_410K_1AS	1A	49.71
cfn0411057_410K_1AS	1A	49.71
cfn1118760_410K_1AS	1A	49.71
cfn1101584_410K_1AS	1A	49.71
cfn0413333_410K_1AS	1A	49.71
cfn1071986_410K_1AS	1A	49.71
cfn0529312_410K_1AS	1A	49.71
cfn1069382_410K_1AS	1A	49.71
cfn0528140_410K_1AS	1A	49.71
cfn0530054_410K_1AS	1A	49.71
cfn1109540_410K_1AS	1A	49.71
cfn1116129_410K_1AS	1A	49.71
cfn0524901_410K_1AS	1A	50.07
cfn1097277_410K_1AS	1A	50.07
cfn1115930_410K_1AS	1A	50.8
cfn1115931_410K_1AS	1A	50.8
cfn0529918_410K_1AS	1A	50.8
cfn1115940_410K_1AS	1A	50.8
cfn0529919_410K_1AS	1A	50.8
cfn1115936_410K_1AS	1A	51.52
cfn0529515_410K_1AS	1A	51.52
cfn0529516_410K_1AS	1A	51.52
cfn1102952_410K_1AS	1A	51.87
cfn1123096_410K_1AS	1A	51.87
cfn0523827_410K_1AS	1A	51.87
cfn0524177_410K_1AS	1A	51.87
cfn0529985_410K_1AS	1A	51.87
cfn0301731_410K_1AS	1A	51.87
cfn0530760_410K_1AS	1A	51.87
cfn1108907_410K_1AS	1A	51.87
cfn0530474_410K_1AS	1A	52.23
cfn0527677_410K_1AS	1A	52.23
cfn0314276_410K_1AS	1A	52.23
cfn0529663_410K_1AS	1A	52.23
cfn0273378_410K_1AS	1A	52.23
cfn1076179_410K_1AS	1A	52.23
wsnp_Ex_c10783_17554146_410K_1AS	1A	52.23
cfn0273391_410K_1AS	1A	52.23
cfn0424936_410K_1AS	1A	52.23
cfn0273379_410K_1AS	1A	52.23
cfn0527676_410K_1AS	1A	52.23
cfn0524620_410K_1AS	1A	52.23
cfn1071757_410K_1AS	1A	52.23
cfn0405988_410K_1AS	1A	52.23
cfn0355921_410K_1AS	1A	52.23
cfn0529454_410K_1AS	1A	52.23
cfn1110547_410K_1AS	1A	52.23
cfn0179231_410K_1AS	1A	52.23
cfn1116841_410K_1AS	1A	52.23
cfn0530473_410K_1AS	1A	52.23
cfn1114965_410K_1AS	1A	52.23
cfn1110928_410K_1AS	1A	52.23
CAP7_c4833_141_410K_1AS	1A	52.23
cfn0384258_410K_1AS	1A	52.23
cfn1073362_410K_1AS	1A	52.23
cfn0524662_410K_1AS	1A	52.23
cfn0273392_410K_1AS	1A	52.23
cfn0222130_410K_1AS	1A	52.23
cfn0529798_410K_1AS	1A	52.23
cfn1083363_410K_1AS	1A	52.23
cfn1078966_410K_1AS	1A	52.23
cfn0393040_410K_1AS	1A	52.23
cfn0528177_410K_1AS	1A	52.23
cfn1097535_410K_1AS	1A	52.23
cfn0237796_410K_1AS	1A	52.23
cfn1073018_410K_1AS	1A	52.23
cfn0524623_410K_1AS	1A	52.23
cfn1080226_410K_1AS	1A	52.23
cfn1069091_410K_1AS	1A	52.23
cfn0528176_410K_1AS	1A	52.23
cfn0001200_410K_1AS	1A	52.23
cfn0296649_410K_1AS	1A	52.23
cfn1072225_410K_1AS	1A	52.23
cfn1113911_410K_1AS	1A	52.23
cfn1080215_410K_1AS	1A	52.23
cfn0524672_410K_1AS	1A	52.23
cfn0384259_410K_1AS	1A	52.23
cfn0447274_410K_1AS	1A	52.23
cfn0412864_410K_1AS	1A	52.23
cfn0530252_410K_1AS	1A	52.23
cfn0529466_410K_1AS	1A	52.23
cfn0382119_410K_1AS	1A	52.23
cfn0273389_410K_1AS	1A	52.23
cfn0524673_410K_1AS	1A	52.23
cfn1119915_410K_1AS	1A	52.23
cfn0530465_410K_1AS	1A	52.23
cfn0278195_410K_1AS	1A	52.23
cfn1105664_410K_1AS	1A	52.23
cfn1109243_410K_1AS	1A	52.23
cfn0524663_410K_1AS	1A	52.23
cfn1087439_410K_1AS	1A	52.23
cfn0525517_410K_1AS	1A	52.23
Kukri_c7436_2259_410K_1AS	1A	52.23
cfn1080241_410K_1AS	1A	52.23
cfn0273394_410K_1AS	1A	52.23
cfn1110370_410K_1AS	1A	52.23
cfn0525513_410K_1AS	1A	52.23
cfn0292409_410K_1AS	1A	52.23
cfn0315546_410K_1AS	1A	52.23
cfn1096175_410K_1AS	1A	52.23
cfn1118352_410K_1AS	1A	52.23
cfn0426740_410K_1AS	1A	52.23
cfn0524668_410K_1AS	1A	52.23
cfn1078647_410K_1AS	1A	52.23
cfn0524802_410K_1AS	1A	52.23
wsnp_Ex_c5323_9408829_410K_1AS	1A	52.23
cfn0529658_410K_1AS	1A	52.23
cfn1097537_410K_1AS	1A	52.23
cfn0440381_410K_1AS	1A	52.23
cfn0278196_410K_1AS	1A	52.23
cfn1069093_410K_1AS	1A	52.23
cfn0530470_410K_1AS	1A	52.23
cfn0529657_410K_1AS	1A	52.23
cfn0010580_410K_1AS	1A	52.23
cfn0522589_410K_1AS	1A	52.23
cfn1121975_410K_1AS	1A	52.23
cfn0527191_410K_1AS	1A	52.23
cfn0384261_410K_1AS	1A	52.23
cfn0322879_410K_1AS	1A	52.23
Excalibur_c3941_537_410K_NA.	1A	52.23
cfn0014486_410K_1AS	1A	52.23
cfn1072238_410K_1AS	1A	52.23
cfn1115356_410K_1AS	1A	52.23
cfn0530476_410K_1AS	1A	52.23
cfn0111345_410K_1AS	1A	52.23
cfn1113919_410K_1AS	1A	52.23
cfn0387618_410K_1AS	1A	52.23
cfn0111346_410K_1AS	1A	52.23
cfn0384260_410K_1AS	1A	52.23
cfn1118292_410K_1AS	1A	52.23
cfn1096394_410K_1AS	1A	52.23
cfn0288940_410K_1AS	1A	52.23
cfn0447272_410K_1AS	1A	52.23
cfn0524677_410K_1AS	1A	52.23
cfn1118669_410K_1AS	1A	52.23
cfn0447273_410K_1AS	1A	52.23
cfn1087443_410K_1AS	1A	52.23
cfn0322878_410K_1AS	1A	52.23
cfn0521652_410K_1AS	1A	52.23
cfn0529659_410K_1AS	1A	52.23
cfn0010582_410K_NA.	1A	52.23
cfn0010579_410K_NA.	1A	52.23
cfn0529458_410K_1AS	1A	52.23
cfn0522595_410K_1AS	1A	52.23
cfn1078981_410K_1AS	1A	52.23
cfn1097689_410K_1AS	1A	52.23
cfn1121290_410K_1AS	1A	52.23
cfn1080609_410K_1AS	1A	52.23
cfn0412867_410K_1AS	1A	52.23
cfn0529872_410K_1AS	1A	52.23
cfn0278197_410K_1AS	1A	52.23
cfn1093491_410K_1AS	1A	52.23
cfn1105558_410K_1AS	1A	52.23
cfn0179233_410K_1AS	1A	52.23
cfn0326910_410K_1AS	1A	52.23
cfn0117363_410K_1AS	1A	52.23
cfn0002751_410K_NA.	1A	52.23
cfn1096099_410K_1AS	1A	52.23
cfn0528566_410K_1AS	1A	52.23
cfn0016084_410K_1AS	1A	52.23
cfn1110546_410K_1AS	1A	52.23
cfn0440380_410K_1AS	1A	52.23
cfn0312353_410K_1AS	1A	52.23
cfn0524625_410K_1AS	1A	52.23
cfn1110545_410K_1AS	1A	52.23
cfn1118353_410K_1AS	1A	52.23
cfn0288937_410K_1AS	1A	52.23
cfn0428893_410K_1AS	1A	52.23
cfn0524800_410K_1AS	1A	52.23
cfn1085305_410K_1AS	1A	52.59
cfn0230337_410K_1AS	1A	52.59
cfn0522897_410K_1AS	1A	52.95
cfn0524008_410K_1AS	1A	52.95
cfn1103067_410K_1AS	1A	52.95
cfn0521868_410K_1AS	1A	52.95
cfn1075041_410K_1AS	1A	52.95
cfn0410168_410K_1AS	1A	52.95
cfn0530954_410K_1AS	1A	52.95
cfn0304577_410K_1AS	1A	52.95
cfn0521875_410K_1AS	1A	52.95
cfn0521874_410K_1AS	1A	52.95
cfn0017632_410K_1AS	1A	52.95
cfn0528070_410K_1AS	1A	52.95
cfn1087561_410K_1AS	1A	52.95
cfn0528071_410K_1AS	1A	52.95
cfn0528165_410K_1AS	1A	52.95
cfn0524017_410K_1AS	1A	52.95
cfn1077597_410K_1AS	1A	52.95
Excalibur_c7026_2635_410K_1AS	1A	52.95
cfn0530953_410K_1AS	1A	52.95
cfn0530955_410K_1AS	1A	52.95
RAC875_c14926_589_410K_NA.	1A	52.95
cfn0003281_410K_1AS	1A	52.95
cfn1069503_410K_1AS	1A	52.95
cfn0227405_410K_1AS	1A	52.95
cfn1105026_410K_1AS	1A	52.95
cfn0310244_410K_1AS	1A	52.95
cfn1090066_410K_1AS	1A	52.95
cfn0530567_410K_1AS	1A	53.3
BobWhite_c48591_394_410K_NA.	1A	53.3
cfn0524175_410K_1AS	1A	53.3
cfn1105383_410K_1AS	1A	53.3
BobWhite_c48591_394_90K_1DS	1A	54.4
Excalibur_c7026_2635_90K_1AS	1A	54.4
RAC875_c14926_589_90K_1AS	1A	54.4
Kukri_c7436_2259_90K_1AS	1A	55.12
Kukri_c16098_95_90K_1AS	1A	55.12
wsnp_Ex_c5323_9408829_90K_1AS	1A	55.12
wsnp_Ex_c10783_17554146_90K_1AS	1A	55.12
CAP7_c4833_141_90K_1AS	1A	55.12
cfn0260847_410K_1AS	1A	55.84
cfn0410569_410K_1AS	1A	55.84
cfn1081905_410K_1AS	1A	55.84
cfn1117092_410K_1AS	1A	55.84
cfn1118266_410K_1AS	1A	55.84
cfn0104993_410K_1AS	1A	55.84
cfn1119143_410K_1AS	1A	56.2
Kukri_c13136_1363_410K_1AS	1A	56.2
cfn0270239_410K_1AS	1A	56.56
cfn0525296_410K_1AS	1A	56.56
cfn1072716_410K_1AS	1A	56.56
cfn0530943_410K_1AS	1A	56.56
cfn1087582_410K_1AS	1A	56.56
cfn0522767_410K_1AS	1A	56.56
cfn1098038_410K_1AS	1A	58.78
cfn0525478_410K_1AS	1A	58.78
cfn0525472_410K_1AS	1A	58.78
cfn1096774_410K_1AS	1A	58.78
cfn1098046_410K_1AS	1A	58.78
cfn0250931_410K_1AS	1A	58.78
cfn1096780_410K_1AS	1A	58.78
cfn0525485_410K_1AS	1A	58.78
cfn1110447_410K_1AS	1A	58.78
cfn1097650_410K_1AS	1A	58.78
cfn1068247_410K_1AS	1A	58.78
cfn1096784_410K_1AS	1A	58.78
cfn1097635_410K_1AS	1A	58.78
cfn0250930_410K_1AS	1A	58.78
cfn1074875_410K_1AS	1A	58.78
cfn1091227_410K_1AS	1A	58.78
cfn1098016_410K_1AS	1A	58.78
cfn0525481_410K_1AS	1A	58.78
cfn1069608_410K_1AS	1A	58.78
cfn0010348_410K_1AS	1A	58.78
cfn1091230_410K_1AS	1A	58.78
cfn1115947_410K_1AS	1A	59.86
cfn0525066_410K_1AS	1A	59.86
cfn0523677_410K_1AS	1A	59.86
cfn1075648_410K_1AS	1A	59.86
cfn1070356_410K_1AS	1A	59.86
cfn0522713_410K_1AS	1A	59.86
cfn0223078_410K_1AS	1A	59.86
cfn0527688_410K_1AS	1A	59.86
cfn0528784_410K_1AS	1A	59.86
cfn1068880_410K_1AS	1A	59.86
cfn0527689_410K_1AS	1A	59.86
cfn0526100_410K_1AS	1A	59.86
cfn1084625_410K_1AS	1A	59.86
cfn0389478_410K_1AS	1A	59.86
cfn1079868_410K_1AS	1A	59.86
cfn0527692_410K_1AS	1A	59.86
cfn0527124_410K_1AS	1A	59.86
RAC875_rep_c107325_644_410K_NA.	1A	59.86
cfn1109689_410K_1AS	1A	59.86
cfn0527693_410K_1AS	1A	59.86
cfn0383112_410K_1AS	1A	59.86
cfn0122729_410K_1AS	1A	59.86
cfn1082661_410K_1AS	1A	59.86
cfn0529869_410K_1AS	1A	59.86
cfn0286176_410K_1AS	1A	59.86
cfn0527126_410K_1AS	1A	59.86
cfn0198689_410K_1AS	1A	59.86
cfn1068791_410K_1AS	1A	59.86
cfn0525418_410K_1AS	1A	59.86
cfn0523275_410K_1AS	1A	59.86
cfn1120332_410K_1AS	1A	59.86
cfn1113031_410K_1AS	1A	59.86
cfn1099862_410K_1AS	1A	59.86
cfn0523281_410K_1AS	1A	59.86
cfn0524062_410K_1AS	1A	59.86
cfn0158111_410K_1AS	1A	59.86
cfn1068631_410K_1AS	1A	59.86
cfn0528786_410K_1AS	1A	59.86
cfn0169283_410K_1AS	1A	59.86
cfn0530898_410K_1AS	1A	59.86
cfn0525031_410K_1AS	1A	59.86
cfn1081502_410K_1AS	1A	59.86
cfn1079874_410K_1AS	1A	59.86
cfn0525032_410K_1AS	1A	59.86
cfn1105308_410K_1AS	1A	59.86
cfn0525573_410K_1AS	1A	59.86
cfn0525042_410K_1AS	1A	59.86
cfn1105304_410K_1AS	1A	59.86
cfn1075411_410K_1AS	1A	59.86
cfn0525033_410K_1AS	1A	59.86
cfn0530920_410K_1AS	1A	59.86
cfn0129543_410K_1AS	1A	59.86
cfn0526095_410K_1AS	1A	59.86
cfn0527691_410K_1AS	1A	59.86
cfn1088832_410K_1AS	1A	59.86
cfn1075921_410K_1AS	1A	59.86
cfn0158113_410K_1AS	1A	59.86
cfn0528038_410K_1AS	1A	59.86
cfn0525017_410K_1AS	1A	59.86
cfn0529870_410K_1AS	1A	59.86
cfn0522867_410K_1AS	1A	59.86
cfn0525018_410K_1AS	1A	59.86
cfn0526092_410K_1AS	1A	59.86
cfn0527893_410K_1AS	1A	59.86
cfn0525050_410K_1AS	1A	59.86
cfn1119715_410K_1AS	1A	59.86
cfn0527695_410K_1AS	1A	59.86
cfn0525035_410K_1AS	1A	59.86
cfn1068636_410K_1AS	1A	59.86
cfn1078387_410K_1AS	1A	59.86
cfn1078728_410K_1AS	1A	59.86
cfn0525037_410K_1AS	1A	59.86
cfn0122727_410K_1AS	1A	59.86
cfn0202505_410K_1AS	1A	59.86
cfn0525014_410K_1AS	1A	59.86
cfn1068789_410K_1AS	1A	59.86
cfn0528039_410K_1AS	1A	59.86
cfn0527881_410K_1AS	1A	59.86
cfn1119130_410K_1AS	1A	59.86
cfn0523279_410K_1AS	1A	59.86
cfn0530901_410K_1AS	1A	59.86
cfn0277214_410K_1AS	1A	59.86
cfn1112556_410K_1AS	1A	59.86
cfn1102850_410K_1AS	1A	59.86
cfn0525056_410K_1AS	1A	59.86
cfn1109718_410K_1AS	1A	59.86
cfn0523273_410K_1AS	1A	59.86
cfn1090911_410K_1AS	1A	59.86
cfn1105314_410K_1AS	1A	59.86
cfn0530915_410K_1AS	1A	59.86
cfn1075917_410K_1AS	1A	59.86
cfn1099836_410K_1AS	1A	59.86
cfn1110728_410K_1AS	1A	59.86
cfn0527118_410K_1AS	1A	59.86
cfn0523282_410K_1AS	1A	59.86
cfn1091937_410K_1AS	1A	59.86
cfn1102866_410K_1AS	1A	59.86
cfn0530912_410K_1AS	1A	59.86
cfn1099867_410K_1AS	1A	59.86
cfn0527690_410K_1AS	1A	59.86
BobWhite_c4499_153_410K_1AS	1A	59.86
cfn1092792_410K_1AS	1A	59.86
cfn0371543_410K_1AS	1A	59.86
cfn0530964_410K_1AS	1A	59.86
cfn1105296_410K_1AS	1A	59.86
cfn0528785_410K_1AS	1A	59.86
cfn0001794_410K_1AS	1A	59.86
cfn0525408_410K_1AS	1A	59.86
cfn0198688_410K_1AS	1A	60.21
cfn1069814_410K_1AS	1A	60.21
cfn1081497_410K_1AS	1A	60.21
cfn0223077_410K_1AS	1A	60.21
cfn0527885_410K_1AS	1A	60.21
cfn1111841_410K_1AS	1A	60.21
cfn1096218_410K_1AS	1A	60.21
cfn1113039_410K_1AS	1A	60.57
cfn0523283_410K_1AS	1A	60.57
cfn1083598_410K_1AS	1A	60.92
cfn1122340_410K_1AS	1A	60.92
cfn0521751_410K_1AS	1A	61.27
cfn0522194_410K_1AS	1A	61.27
cfn0132681_410K_1AS	1A	61.27
cfn0521745_410K_1AS	1A	61.27
GHTS10E04IYP3I_94_BS00110596_410K_1AS	1A	61.27
cfn0132682_410K_1AS	1A	61.27
cfn0521750_410K_1AS	1A	61.27
cfn0521742_410K_1AS	1A	61.27
cfn0521746_410K_1AS	1A	61.27
cfn0526495_410K_1AS	1A	61.27
cfn0521824_410K_1AS	1A	61.27
cfn0527978_410K_1AS	1A	61.27
cfn0521822_410K_1AS	1A	61.27
cfn0523414_410K_1AS	1A	61.27
cfn0521825_410K_1AS	1A	61.27
cfn0521823_410K_1AS	1A	61.27
cfn0521748_410K_1AS	1A	61.27
cfn0226138_410K_1AS	1A	61.27
cfn1092929_410K_1AS	1A	61.27
Tdurum_contig50355_269_90K_1DS	1A	62.74
GENE-0507_285_90K_1AS	1A	62.74
RAC875_rep_c107325_644_90K_1BS	1A	62.74
GENE-0002_856_90K_1AS	1A	62.74
RAC875_c89908_105_90K_1DS	1A	64.59
BS00029346_51_90K_1AS	1A	64.59
wsnp_BE490041A_Ta_2_1_90K_1AS	1A	64.59
Excalibur_c46833_204_90K_1AS	1A	64.59
wsnp_CAP12_c2438_1180601_90K_1AS	1A	64.94
RAC875_c826_2186_90K_1AS	1A	64.94
TA003773-0807_90K_1D	1A	64.94
cfn0441126_410K_1AS	1A	66.02
cfn1097086_410K_1AS	1A	66.02
cfn1070481_410K_1AS	1A	66.02
cfn1097100_410K_1AS	1A	66.02
cfn1070422_410K_1AS	1A	66.02
cfn1122113_410K_1AS	1A	66.02
cfn1086922_410K_1AS	1A	66.02
cfn0441124_410K_1AS	1A	66.02
cfn1094366_410K_1AS	1A	66.02
cfn0527094_410K_1AS	1A	66.02
cfn1097092_410K_1AS	1A	66.02
cfn0524201_410K_1AS	1A	66.02
cfn0530178_410K_1AS	1A	66.02
cfn0527332_410K_1AS	1A	66.02
wsnp_BE490041A_Ta_2_1_410K_1AS	1A	66.02
cfn1070426_410K_1AS	1A	66.02
cfn1084821_410K_1AS	1A	66.02
cfn1100950_410K_1AS	1A	66.02
cfn1097099_410K_1AS	1A	66.02
cfn0190313_410K_1AS	1A	66.02
cfn0523933_410K_1AS	1A	66.02
cfn1111305_410K_1AS	1A	66.02
cfn1111317_410K_1AS	1A	66.02
cfn1111306_410K_1AS	1A	66.02
cfn0525557_410K_1AS	1A	66.02
cfn1111275_410K_1AS	1A	66.02
cfn0524202_410K_1AS	1A	66.02
cfn0525185_410K_1AS	1A	66.02
cfn1069153_410K_1AS	1A	66.02
cfn1089417_410K_1AS	1A	66.02
cfn0523940_410K_1AS	1A	66.02
cfn0525187_410K_1AS	1A	66.02
cfn1100289_410K_1AS	1A	66.02
cfn1120575_410K_1AS	1A	66.02
cfn0441125_410K_1AS	1A	66.02
cfn0165645_410K_1AS	1A	66.02
cfn1082904_410K_1AS	1A	66.02
cfn0527092_410K_1AS	1A	66.02
cfn0524210_410K_1AS	1A	66.02
cfn0525193_410K_1AS	1A	66.02
cfn1077395_410K_1AS	1A	66.02
cfn1111302_410K_1AS	1A	66.02
cfn0529955_410K_1AS	1A	66.02
cfn0524200_410K_1AS	1A	66.02
cfn0527096_410K_1AS	1A	66.02
cfn0906946_410K_7AS	1A	66.02
cfn0529957_410K_1AS	1A	66.02
cfn0529958_410K_1AS	1A	66.02
cfn1121343_410K_1AS	1A	66.02
cfn1121357_410K_1AS	1A	66.02
cfn0525558_410K_1AS	1A	66.02
cfn0270887_410K_1AS	1A	66.02
cfn1072338_410K_1AS	1A	66.02
cfn0529956_410K_1AS	1A	66.02
cfn1105735_410K_1AS	1A	66.02
cfn0525192_410K_1AS	1A	66.02
cfn0524206_410K_1AS	1A	66.02
cfn0525194_410K_1AS	1A	66.02
cfn1071559_410K_1AS	1A	66.02
cfn0527324_410K_1AS	1A	66.02
cfn0318701_410K_1AS	1A	66.02
cfn0524209_410K_1AS	1A	66.02
cfn0527319_410K_1AS	1A	66.02
cfn1069020_410K_1AS	1A	66.02
cfn0524212_410K_1AS	1A	66.02
cfn0524213_410K_1AS	1A	66.37
cfn0527327_410K_1AS	1A	66.37
cfn0527328_410K_1AS	1A	66.37
cfn0013057_410K_1AS	1A	66.37
GJKKTUG01CI0PH_146_BS00074270_410K_1AS	1A	66.37
contig106517_111_BS00029346_410K_1AS	1A	66.37
cfn1113441_410K_1AS	1A	66.37
IACX1592_410K_1AS	1A	66.37
cfn0522148_410K_1AS	1A	66.37
cfn1117670_410K_1AS	1A	66.37
cfn0525559_410K_1AS	1A	66.37
cfn0528968_410K_1AS	1A	66.37
cfn1100958_410K_1AS	1A	66.37
cfn0156068_410K_1AS	1A	66.37
cfn0318703_410K_1AS	1A	66.37
cfn0524208_410K_1AS	1A	66.37
cfn1100293_410K_1AS	1A	66.37
cfn0188567_410K_1AS	1A	66.37
cfn1110307_410K_1AS	1A	66.37
cfn0111218_410K_1AS	1A	66.37
cfn0156067_410K_1AS	1A	66.37
cfn1084836_410K_1AS	1A	66.37
cfn0527097_410K_1AS	1A	66.37
cfn1122506_410K_1AS	1A	66.37
cfn0528707_410K_1AS	1A	66.73
cfn0527843_410K_1AS	1A	66.73
cfn0104203_410K_1AS	1A	66.73
cfn1104892_410K_1AS	1A	66.73
cfn1095090_410K_1AS	1A	66.73
cfn0527844_410K_1AS	1A	66.73
cfn0527837_410K_1AS	1A	66.73
cfn0528705_410K_1AS	1A	66.73
cfn0528711_410K_1AS	1A	66.73
cfn0205788_410K_1AS	1A	66.73
cfn0528701_410K_1AS	1A	66.73
cfn0528712_410K_1AS	1A	66.73
cfn0528703_410K_1AS	1A	66.73
cfn0420809_410K_1AS	1A	66.73
cfn0525843_410K_1AS	1A	66.73
cfn0527847_410K_1AS	1A	66.73
cfn1104882_410K_1AS	1A	66.73
cfn0527842_410K_1AS	1A	66.73
cfn0528709_410K_1AS	1A	66.73
cfn0527854_410K_1AS	1A	66.73
cfn0528706_410K_1AS	1A	66.73
cfn1101145_410K_1AS	1A	66.73
cfn1111862_410K_1AS	1A	66.73
cfn1095088_410K_1AS	1A	66.73
cfn1111852_410K_1AS	1A	66.73
cfn0527838_410K_1AS	1A	66.73
cfn0527845_410K_1AS	1A	66.73
cfn0527849_410K_1AS	1A	66.73
cfn0528702_410K_1AS	1A	66.73
cfn1109995_410K_1AS	1A	66.73
cfn0354309_410K_1AS	1A	66.73
cfn0420807_410K_1AS	1A	66.73
cfn0527747_410K_1AS	1A	67.08
cfn1068366_410K_1AS	1A	67.08
cfn1076089_410K_1AS	1A	67.44
cfn0526597_410K_1AS	1A	67.44
cfn1076096_410K_1AS	1A	67.44
cfn0527685_410K_1AS	1A	67.44
cfn0526598_410K_1AS	1A	67.44
cfn1097178_410K_1AS	1A	67.44
cfn1097174_410K_1AS	1A	67.44
cfn0529320_410K_1AS	1A	67.44
cfn0113348_410K_1AS	1A	67.44
cfn0527206_410K_1AS	1A	67.79
cfn0522307_410K_1AS	1A	67.79
cfn0297678_410K_1AS	1A	67.79
cfn0527214_410K_1AS	1A	67.79
cfn0530650_410K_1AS	1A	67.79
cfn1099533_410K_1AS	1A	67.79
cfn1099537_410K_1AS	1A	67.79
cfn0522306_410K_1AS	1A	67.79
cfn0522313_410K_1AS	1A	67.79
cfn0527197_410K_1AS	1A	67.79
cfn1110407_410K_1AS	1A	67.79
cfn0522338_410K_1AS	1A	67.79
cfn0522305_410K_1AS	1A	67.79
cfn0522339_410K_1AS	1A	67.79
cfn1072188_410K_1AS	1A	67.79
cfn1110403_410K_1AS	1A	67.79
cfn0297670_410K_1AS	1A	67.79
Tdurum_contig47183_205_410K_1AS	1A	67.79
cfn0297679_410K_1AS	1A	67.79
cfn0527213_410K_1AS	1A	67.79
cfn1099524_410K_1AS	1A	67.79
cfn0297677_410K_1AS	1A	67.79
cfn0530646_410K_1AS	1A	67.79
cfn0522312_410K_1AS	1A	67.79
cfn0521683_410K_1AS	1A	68.15
cfn1097428_410K_1AS	1A	68.15
cfn0526995_410K_1AS	1A	68.15
cfn0525916_410K_1AS	1A	68.15
cfn0521900_410K_1AS	1A	68.15
cfn1074338_410K_1AS	1A	68.15
cfn0111437_410K_1AS	1A	68.15
cfn1073747_410K_1AS	1A	68.15
cfn0525906_410K_1AS	1A	68.15
cfn0521685_410K_1AS	1A	68.15
cfn0526505_410K_1AS	1A	68.15
cfn1071456_410K_1AS	1A	68.15
cfn1102537_410K_1AS	1A	68.15
cfn0521682_410K_1AS	1A	68.15
cfn0523097_410K_1AS	1A	68.15
cfn1080110_410K_1AS	1A	68.15
cfn0190378_410K_1AS	1A	68.15
cfn1093631_410K_1AS	1A	68.15
cfn0233766_410K_1AS	1A	68.15
cfn1072632_410K_1AS	1A	68.15
cfn1100163_410K_1AS	1A	68.15
cfn0522587_410K_1AS	1A	68.15
cfn0525920_410K_1AS	1A	68.15
cfn0521902_410K_1AS	1A	68.15
cfn1104622_410K_1AS	1A	68.15
cfn1086864_410K_1AS	1A	68.15
cfn1084610_410K_1AS	1A	68.15
cfn1094556_410K_1AS	1A	68.15
cfn0522461_410K_1AS	1A	68.15
cfn1115870_410K_1AS	1A	68.15
cfn1102900_410K_1AS	1A	68.15
cfn0521852_410K_1AS	1A	68.15
cfn0525205_410K_1AS	1A	68.15
cfn0522586_410K_1AS	1A	68.15
cfn0525869_410K_1AS	1A	68.15
cfn1074284_410K_1AS	1A	68.15
cfn1098227_410K_1AS	1A	68.15
cfn1074551_410K_1AS	1A	68.15
cfn0525926_410K_1AS	1A	68.15
cfn0525862_410K_1AS	1A	68.15
cfn0525207_410K_1AS	1A	68.15
cfn0527699_410K_1AS	1A	68.15
cfn0525210_410K_1AS	1A	68.15
cfn0525861_410K_1AS	1A	68.15
cfn0522277_410K_1AS	1A	68.15
cfn1095931_410K_1AS	1A	68.15
cfn1087219_410K_1AS	1A	68.15
contig41354_432_BS00089392_410K_1AS	1A	68.15
cfn0527700_410K_1AS	1A	68.15
cfn0523545_410K_1AS	1A	68.15
cfn1102916_410K_1AS	1A	68.15
cfn0530464_410K_1AS	1A	68.15
cfn0111434_410K_1AS	1A	68.15
cfn0525917_410K_1AS	1A	68.15
cfn0525919_410K_1AS	1A	68.15
cfn1074337_410K_1AS	1A	68.15
cfn0259582_410K_1AS	1A	68.15
cfn1102440_410K_1AS	1A	68.15
cfn0526160_410K_1AS	1A	68.15
cfn0522467_410K_1AS	1A	68.15
cfn1113053_410K_1AS	1A	68.15
cfn0530808_410K_1AS	1A	68.15
cfn0528713_410K_1AS	1A	68.15
cfn1095002_410K_1AS	1A	68.15
cfn1081238_410K_1AS	1A	68.15
cfn0522585_410K_1AS	1A	68.15
cfn1083610_410K_1AS	1A	68.15
cfn0528717_410K_1AS	1A	68.15
cfn1092544_410K_1AS	1A	68.15
cfn1070365_410K_1AS	1A	68.15
cfn1119593_410K_1AS	1A	68.15
cfn1080710_410K_1AS	1A	68.15
cfn0522584_410K_1AS	1A	68.15
cfn1097290_410K_1AS	1A	68.15
cfn1080709_410K_1AS	1A	68.15
cfn0123112_410K_1AS	1A	68.15
cfn1086491_410K_1AS	1A	68.15
cfn1093574_410K_1AS	1A	68.15
cfn0523544_410K_1AS	1A	68.15
cfn0529541_410K_1AS	1A	68.15
cfn0524294_410K_1AS	1A	68.15
cfn0521678_410K_1AS	1A	68.15
cfn0522465_410K_1AS	1A	68.15
cfn0521905_410K_1AS	1A	68.15
cfn0525865_410K_1AS	1A	68.15
cfn0004862_410K_1AS	1A	68.15
cfn0525923_410K_1AS	1A	68.15
cfn0108292_410K_1AS	1A	68.15
cfn1095564_410K_1AS	1A	68.15
cfn0422617_410K_1AS	1A	68.15
cfn1098054_410K_1AS	1A	68.15
cfn1090798_410K_1AS	1A	68.15
cfn1102921_410K_1AS	1A	68.15
cfn1093571_410K_1AS	1A	68.15
cfn0523249_410K_1AS	1A	68.15
cfn1110035_410K_1AS	1A	68.15
cfn1076011_410K_1AS	1A	68.15
cfn0521923_410K_1AS	1A	68.15
cfn1068312_410K_1AS	1A	68.15
cfn1090815_410K_1AS	1A	68.15
cfn0525924_410K_1AS	1A	68.15
cfn0521921_410K_1AS	1A	68.15
cfn0528104_410K_1AS	1A	68.15
cfn1097417_410K_1AS	1A	68.15
cfn0521924_410K_1AS	1A	68.15
cfn0525908_410K_1AS	1A	68.15
cfn0299996_410K_1AS	1A	68.15
cfn1071585_410K_1AS	1A	68.15
cfn0525866_410K_1AS	1A	68.15
cfn0521896_410K_1AS	1A	68.15
cfn0523894_410K_1AS	1A	68.15
cfn0521673_410K_1AS	1A	68.5
cfn1091469_410K_1AS	1A	68.5
cfn1073602_410K_1AS	1A	68.5
cfn1121902_410K_1AS	1A	68.5
cfn1102548_410K_1AS	1A	68.5
cfn0111824_410K_1AS	1A	68.5
cfn0108291_410K_1AS	1A	68.5
cfn1089549_410K_1AS	1A	68.5
cfn0522926_410K_1AS	1A	68.5
cfn1101217_410K_1AS	1A	68.5
cfn0524824_410K_1AS	1A	68.5
cfn1095937_410K_1AS	1A	68.5
cfn0522462_410K_1AS	1A	68.85
cfn0521853_410K_1AS	1A	68.85
cfn1109800_410K_1AS	1A	68.85
cfn0017447_410K_NA.	1A	68.85
cfn0526163_410K_1AS	1A	68.85
cfn1092867_410K_1AS	1A	68.85
cfn2822930_410K_5DS	1A	68.85
cfn1115389_410K_1AS	1A	68.85
cfn1094896_410K_1AS	1A	68.85
cfn1077674_410K_1AS	1A	68.85
cfn2798798_410K_5BS	1A	68.85
cfn1110767_410K_1AS	1A	69.2
cfn0526164_410K_1AS	1A	69.2
cfn0526497_410K_1AS	1A	69.56
cfn2600263_410K_5AS	1A	69.56
cfn1114481_410K_1AS	1A	69.56
cfn1068719_410K_1AS	1A	69.56
cfn0526351_410K_1AS	1A	69.56
cfn0295308_410K_1AS	1A	69.56
cfn0342285_410K_1AS	1A	69.56
cfn0527698_410K_1AS	1A	69.56
cfn0528725_410K_1AS	1A	69.56
cfn0342284_410K_1AS	1A	69.56
Ra_c27593_460_90K_1AS	1A	70.65
Tdurum_contig9199_714_90K_1AS	1A	70.65
BobWhite_c4646_119_90K_1AS	1A	71.74
IACX5982_90K_1DS	1A	71.74
RAC875_c5544_4156_90K_1BS	1A	71.74
Kukri_rep_c104386_273_90K_1DS	1A	71.74
Excalibur_c77035_156_90K_1AS	1A	71.74
wsnp_Ex_c12117_19381493_90K_1AS	1A	72.46
Ra_c56967_900_90K_1AS	1A	72.46
wsnp_Ex_c12117_19381492_90K_1AS	1A	72.46
RAC875_rep_c104986_200_90K_1BS	1A	72.46
cfn1077863_410K_1AS	1A	73.54
cfn1108495_410K_1AS	1A	73.54
cfn1081289_410K_1AS	1A	73.54
cfn1081292_410K_1AS	1A	73.54
cfn0530347_410K_1AS	1A	73.54
cfn1114105_410K_1AS	1A	73.54
cfn0523660_410K_1AS	1A	73.54
cfn0528585_410K_1AS	1A	73.54
cfn0529643_410K_1AS	1A	73.54
cfn0252208_410K_1AS	1A	73.54
cfn0526688_410K_1AS	1A	73.54
cfn1096651_410K_1AS	1A	73.54
cfn0529645_410K_1AS	1A	73.54
cfn0530328_410K_1AS	1A	73.54
cfn0521894_410K_1AS	1A	73.54
cfn0528591_410K_1AS	1A	73.54
cfn0333191_410K_1AS	1A	73.54
cfn0528604_410K_1AS	1A	73.54
cfn0278819_410K_1AS	1A	73.54
cfn0523012_410K_1AS	1A	73.54
cfn0523699_410K_1AS	1A	73.54
cfn0528609_410K_1AS	1A	73.54
cfn1115398_410K_1AS	1A	73.54
cfn0530327_410K_1AS	1A	73.54
cfn0526641_410K_1AS	1A	73.54
cfn1122130_410K_1AS	1A	73.54
cfn1114102_410K_1AS	1A	73.54
cfn0247698_410K_1AS	1A	73.54
cfn0192835_410K_1AS	1A	73.54
cfn0523696_410K_1AS	1A	73.54
cfn1090829_410K_1AS	1A	73.54
cfn0529122_410K_1AS	1A	73.54
cfn0523642_410K_1AS	1A	73.54
cfn0278822_410K_1AS	1A	73.54
cfn0424095_410K_1AS	1A	73.54
cfn1120521_410K_1AS	1A	73.54
cfn0780024_410K_5AS	1A	73.54
cfn0526213_410K_1AS	1A	73.54
cfn1097845_410K_1AS	1A	73.54
cfn1099294_410K_1AS	1A	73.54
cfn0526466_410K_1AS	1A	73.54
cfn0424096_410K_1AS	1A	73.54
cfn0192833_410K_1AS	1A	73.54
cfn0525096_410K_1AS	1A	73.54
cfn1090346_410K_1AS	1A	73.54
cfn1101526_410K_1AS	1A	73.54
cfn1076888_410K_1AS	1A	73.54
cfn0522813_410K_1AS	1A	73.54
cfn0523658_410K_1AS	1A	73.54
cfn0529651_410K_1AS	1A	73.54
cfn1089968_410K_1AS	1A	73.54
cfn1097341_410K_1AS	1A	73.54
cfn0523398_410K_1AS	1A	73.54
cfn0526465_410K_1AS	1A	73.54
cfn0526215_410K_1AS	1A	73.54
cfn1098329_410K_1AS	1A	73.54
cfn1114047_410K_1AS	1A	73.54
cfn0526642_410K_1AS	1A	73.54
cfn0523651_410K_1AS	1A	73.54
cfn1079190_410K_1AS	1A	73.54
cfn1106581_410K_1AS	1A	73.54
cfn0523647_410K_1AS	1A	73.54
cfn0528600_410K_1AS	1A	73.54
cfn1079598_410K_1AS	1A	73.54
cfn0525097_410K_1AS	1A	73.54
cfn0523654_410K_1AS	1A	73.54
cfn1094980_410K_1AS	1A	73.54
cfn0528607_410K_1AS	1A	73.54
cfn1120522_410K_1AS	1A	73.54
cfn0529636_410K_1AS	1A	73.54
cfn1097350_410K_1AS	1A	73.54
cfn1081212_410K_1AS	1A	73.54
cfn1092283_410K_1AS	1A	73.54
cfn0526542_410K_1AS	1A	73.54
cfn1106245_410K_1AS	1A	73.54
cfn0529640_410K_1AS	1A	73.54
cfn0523401_410K_1AS	1A	73.54
cfn1075604_410K_1AS	1A	73.54
cfn0522180_410K_1AS	1A	73.54
cfn0523652_410K_1AS	1A	73.54
cfn0005200_410K_NA.	1A	73.54
cfn1090332_410K_1AS	1A	73.54
cfn0530351_410K_1AS	1A	73.54
cfn1114104_410K_1AS	1A	73.54
cfn1090353_410K_1AS	1A	73.54
cfn1122128_410K_1AS	1A	73.54
cfn0530354_410K_1AS	1A	73.54
cfn1100698_410K_1AS	1A	73.54
cfn0526216_410K_1AS	1A	73.54
cfn0523093_410K_1AS	1A	73.54
cfn1086539_410K_1AS	1A	73.54
cfn1114100_410K_1AS	1A	73.54
cfn0523656_410K_1AS	1A	73.54
cfn0528605_410K_1AS	1A	73.54
cfn0523659_410K_1AS	1A	73.54
cfn0523095_410K_1AS	1A	73.54
cfn1114108_410K_1AS	1A	73.54
cfn1071203_410K_1AS	1A	73.54
cfn0526217_410K_1AS	1A	73.54
cfn1120525_410K_1AS	1A	73.54
cfn1092286_410K_1AS	1A	73.54
Ra_c56967_900_410K_1AS	1A	73.54
cfn0522163_410K_1AS	1A	73.54
cfn0528601_410K_1AS	1A	73.54
cfn0523011_410K_1AS	1A	73.54
cfn0523643_410K_1AS	1A	73.54
cfn0522814_410K_1AS	1A	73.54
cfn0528610_410K_1AS	1A	73.54
cfn1119448_410K_1AS	1A	73.54
cfn0526739_410K_1AS	1A	73.54
cfn1096854_410K_1AS	1A	73.54
cfn0192155_410K_1AS	1A	73.54
cfn1106643_410K_1AS	1A	73.54
cfn0528597_410K_1AS	1A	73.54
wsnp_Ex_c12117_19381492_410K_NA.	1A	73.54
cfn1098299_410K_1AS	1A	73.54
cfn0523697_410K_1AS	1A	73.54
cfn0528008_410K_1AS	1A	73.54
cfn0523693_410K_1AS	1A	73.54
cfn0530330_410K_1AS	1A	73.54
cfn0262522_410K_1AS	1A	73.54
cfn0262519_410K_1AS	1A	73.54
cfn1106582_410K_1AS	1A	73.54
cfn1123231_410K_1AS	1A	73.54
cfn0523695_410K_1AS	1A	73.54
cfn0528590_410K_1AS	1A	73.54
cfn1097347_410K_1AS	1A	73.54
cfn1090350_410K_1AS	1A	73.54
cfn0529641_410K_1AS	1A	73.54
cfn1098324_410K_1AS	1A	73.54
cfn0528587_410K_1AS	1A	73.54
cfn0530620_410K_1AS	1A	73.54
cfn0523653_410K_1AS	1A	73.54
cfn1098328_410K_1AS	1A	73.54
cfn0526545_410K_1AS	1A	73.54
cfn0526214_410K_1AS	1A	73.54
cfn1112655_410K_1AS	1A	73.54
cfn1089632_410K_1AS	1A	73.54
cfn0529649_410K_1AS	1A	73.54
cfn1093186_410K_1AS	1A	73.54
cfn1088965_410K_1AS	1A	73.54
cfn0522164_410K_1AS	1A	73.54
cfn1088507_410K_1AS	1A	73.54
cfn0523400_410K_1AS	1A	73.54
cfn1076264_410K_1AS	1A	73.54
cfn0521667_410K_1AS	1A	73.54
cfn1100488_410K_1AS	1A	73.54
cfn0526548_410K_1AS	1A	73.54
cfn1098319_410K_1AS	1A	73.54
cfn0530621_410K_1AS	1A	73.54
cfn1100493_410K_1AS	1A	73.54
cfn0528011_410K_1AS	1A	73.54
cfn0530353_410K_1AS	1A	73.54
cfn0530326_410K_1AS	1A	73.54
cfn1099424_410K_1AS	1A	73.54
cfn0523645_410K_1AS	1A	73.54
cfn0523094_410K_1AS	1A	73.54
cfn1090600_410K_1AS	1A	73.54
cfn1087992_410K_1AS	1A	73.54
cfn0530886_410K_1AS	1A	73.89
cfn0529139_410K_1AS	1A	73.89
cfn0529248_410K_1AS	1A	73.89
cfn1107186_410K_1AS	1A	73.89
cfn0527099_410K_1AS	1A	73.89
cfn0527735_410K_1AS	1A	73.89
cfn0528888_410K_1AS	1A	73.89
cfn0379567_410K_1AS	1A	73.89
cfn0527732_410K_1AS	1A	73.89
cfn0530283_410K_1AS	1A	73.89
cfn1078605_410K_1AS	1A	73.89
cfn1109491_410K_1AS	1A	73.89
cfn0526561_410K_1AS	1A	73.89
cfn1097968_410K_1AS	1A	73.89
cfn1088916_410K_1AS	1A	73.89
cfn1110917_410K_1AS	1A	73.89
cfn0529138_410K_1AS	1A	73.89
cfn0521665_410K_1AS	1A	73.89
cfn0526562_410K_1AS	1A	73.89
cfn0527100_410K_1AS	1A	73.89
cfn1076763_410K_1AS	1A	73.89
cfn1098276_410K_1AS	1A	73.89
cfn0527107_410K_1AS	1A	73.89
cfn0527734_410K_1AS	1A	73.89
cfn0528093_410K_1AS	1A	73.89
cfn0526558_410K_1AS	1A	73.89
cfn0526555_410K_1AS	1A	73.89
cfn0526553_410K_1AS	1A	73.89
cfn0529142_410K_1AS	1A	73.89
cfn0527103_410K_1AS	1A	73.89
cfn1093438_410K_1AS	1A	73.89
cfn0530281_410K_1AS	1A	73.89
cfn0526552_410K_1AS	1A	73.89
cfn0358226_410K_1AS	1A	73.89
cfn0527730_410K_1AS	1A	73.89
cfn1081537_410K_1AS	1A	73.89
cfn0529247_410K_1AS	1A	73.89
cfn0379566_410K_1AS	1A	73.89
cfn1117161_410K_1AS	1A	73.89
cfn1110909_410K_1AS	1A	73.89
cfn0523050_410K_1AS	1A	73.89
cfn0523049_410K_1AS	1A	73.89
cfn0756823_410K_4DL	1A	73.89
cfn1078376_410K_1AS	1A	73.89
cfn0529140_410K_1AS	1A	73.89
cfn1088934_410K_1AS	1A	73.89
cfn0530282_410K_1AS	1A	73.89
cfn0529245_410K_1AS	1A	73.89
cfn0523266_410K_1AS	1A	73.89
cfn1107182_410K_1AS	1A	73.89
cfn1118321_410K_1AS	1A	73.89
cfn0526554_410K_1AS	1A	73.89
cfn1118497_410K_1AS	1A	74.25
cfn0523513_410K_1AS	1A	74.25
cfn1078385_410K_1AS	1A	74.25
cfn1107948_410K_1AS	1A	74.25
cfn0523511_410K_1AS	1A	74.25
cfn1075714_410K_1AS	1A	74.25
cfn1076141_410K_1AS	1A	74.25
cfn1083721_410K_1AS	1A	74.25
cfn0521739_410K_1AS	1A	74.25
cfn0521740_410K_1AS	1A	74.25
cfn1109325_410K_1AS	1A	74.25
cfn0523512_410K_1AS	1A	74.25
cfn0521738_410K_1AS	1A	74.25
cfn1108648_410K_1AS	1A	74.25
cfn0522400_410K_1AS	1A	74.6
cfn0524960_410K_1AS	1A	74.6
cfn0528804_410K_1AS	1A	74.6
cfn0528796_410K_1AS	1A	74.6
cfn0528790_410K_1AS	1A	74.6
cfn0522405_410K_1AS	1A	74.6
cfn0524955_410K_1AS	1A	74.6
cfn0524949_410K_1AS	1A	74.6
cfn0529366_410K_1AS	1A	74.6
cfn1113360_410K_1AS	1A	74.6
cfn0522401_410K_1AS	1A	74.6
cfn0528789_410K_1AS	1A	74.6
cfn1107955_410K_1AS	1A	74.6
cfn0528793_410K_1AS	1A	74.6
cfn0522002_410K_1AS	1A	74.6
cfn0522398_410K_1AS	1A	74.6
cfn0529364_410K_1AS	1A	74.6
cfn1075627_410K_1AS	1A	74.6
cfn0528792_410K_1AS	1A	74.6
cfn0524963_410K_1AS	1A	74.6
cfn0524954_410K_1AS	1A	74.6
cfn1112865_410K_1AS	1A	74.6
cfn0522402_410K_1AS	1A	74.6
cfn1107959_410K_1AS	1A	74.6
[truncated: 146,821 more rows]
