# Supplementary material for: Resistance of the Wheat Cultivar ‘Renan’ to Septoria Leaf Blotch Explained by a Combination of Strain Specific and Strain Non-Specific QTL Mapped on an Ultra-Dense Genetic Map
Source: Genes (Basel). 2021 Dec 31;13(1):100. doi: 10.3390/genes13010100 (PMC8774678; doi:10.3390/genes13010100)
Supplement: Supplementary file 1 [file genes-13-00100-s001.zip › Langlands-Perry C_supplementary Table S2.xlsx]

## Sheet: Table_S2
Isolate	Dataset	Replicate	Trait	5% threshold (1000 permutations)	Chromosome	LOD score	Flanking marker 1	Position flanking marker 1 (cM)	Peak marker	Peak marker position (cM)	Flanking marker 2	Position flanking marker 2 (cM)	r² (%)	Parent carrying the resistance allele
I05	2017/1	1	S26	3.71	1D	3.737	cfn0563757_410K_1DL	76.55	cfn0308063_410K_1DL	79.6	cfn0562647_410K_1DL	82.8401	10.67	Renan
I05	2018	1	AUDPCN	3.51	1D	3.523	cfn0188617_410K_1DS	148.99	cfn1317667_410K_1DS	160.7	cfn1322298_410K_1DS	166.78	10.99	Renan
I05	2018	1	AUDPCS	3.59	1D	4.815	cfn0188617_410K_1DS	148.99	cfn1317667_410K_1DS	160.7	cfn1322298_410K_1DS	166.78	13.76	Renan
I05	2018	3	AUDPCS	3.67	1D	5.047	cfn0188617_410K_1DS	148.99	cfn1315024_410K_1DS	161.06	cfn1322298_410K_1DS	166.78	14.4	Renan
I05	2018	1	S20	3.67	1D	4.807	cfn0188617_410K_1DS	148.99	c1D.loc158	158	cfn1322298_410K_1DS	166.78	13.7	Renan
I05	2018	3	S20	3.71	1D	5.308	cfn0188617_410K_1DS	148.99	cfn1315024_410K_1DS	161.06	cfn1322298_410K_1DS	166.78	15.08	Renan
I05	2017/1	2	AUDPCS	3.59	1D	5.035	cfn0188617_410K_1DS	148.99	cfn1317667_410K_1DS	160.7	cfn1322298_410K_1DS	166.78	5.91	Renan
I05	2017/1	2	S20	3.63	1D	4.893	cfn0188617_410K_1DS	148.99	cfn1317667_410K_1DS	160.7	cfn1322298_410K_1DS	166.78	4.79	Renan
I05	2017/1	2	S26	3.67	1D	4.594	cfn0188617_410K_1DS	148.99	cfn1317667_410K_1DS	160.7	cfn1322298_410K_1DS	166.78	7.49	Renan
I07	2017/2	1	S26	3.71	2A	3.886	contig15720_150_BS00030690_410K_NA.	0	cfn0601656_410K_2AS	14.5	cfn0594808_410K_2AS	25.16	6.27	Renan
I07	2017/2	2	NBS	3.33	2B	3.46	cfn0610101_410K_2BL	80.5201	cfn0609267_410K_2BL	83.8	cfn1590681_410K_2BL	87.7801	12.55	CS
I07	2018	2	AUDPCN	3.76	4A	4.073	cfn0732294_410K_4AL	87.7501	cfn0723777_410K_4AL	100.9	cfn2294979_410K_4AL	102.33	6.01	CS
I05	2017/1	1	NBS	2.93	5A	3.084	cfn0364235_410K_5AL	167.35	cfn0758613_410K_5AL	168.1	cfn2505750_410K_5AL	168.44	11.3	CS
I07	2017/1	1	AUDPCG	3.51	5D	4.707	cfn2823560_410K_5DS	30.95	cfn2822871_410K_5DS	37.84	cfn2827993_410K_5DS	43.36	16.62	Renan
I07	2018	1	S26	3.78	5D	7.89	cfn2822871_410K_5DS	37.84	cfn2823104_410K_5DS	44.1	cfn2825292_410K_5DS	45.5	21.51	Renan
I07	2017/1	2	AUDPCS	3.55	5D	5.165	cfn2827563_410K_5DS	39.67	cfn2823104_410K_5DS	44.07	cfn0821646_410K_5DL	50.12	14.51	Renan
I07	2018	2	S14	1.58	5D	1.788	cfn2827563_410K_5DS	39.67	cfn0820645_410K_5DL	48.34	cfn0821646_410K_5DL	50.12	3.93	Renan
I07	2017/2	1	PYC	3.64	5D	7.158	cfn2827563_410K_5DS	39.67	cfn2824795_410K_5DS	44.8	cfn0821303_410K_5DL	47.62	24.02	Renan
I07	2017/2	2	S20	3.62	5D	6.949	cfn2827563_410K_5DS	39.67	cfn2825292_410K_5DS	45.5	cfn0825098_410K_5DS	46.21	23.41	Renan
I07	2018	1	AUDPCG	3.75	5D	6.569	cfn2828299_410K_5DS	42.64	cfn2824795_410K_5DS	44.8	cfn0825098_410K_5DS	46.21	18.26	Renan
I07	2018	1	AUDPCN	3.62	5D	7.625	cfn2828299_410K_5DS	42.64	cfn2827993_410K_5DS	43.36	cfn0821303_410K_5DL	47.62	14.27	Renan
I07	2018	1	AUDPCS	3.6	5D	11.376	cfn2828299_410K_5DS	42.64	cfn2827993_410K_5DS	43.36	cfn2825292_410K_5DS	45.5	20.97	Renan
I07	2018	1	S14	2.64	5D	2.738	cfn2828299_410K_5DS	42.64	cfn2825292_410K_5DS	45.5	cfn0821303_410K_5DL	47.62	6.56	Renan
I07	2018	1	S20	3.64	5D	9.017	cfn2828299_410K_5DS	42.64	cfn2827993_410K_5DS	43.4	cfn0825098_410K_5DS	46.21	17.45	Renan
I07	2018	2	AUDPCG	3.65	5D	11.011	cfn2828299_410K_5DS	42.64	cfn2827993_410K_5DS	43.4	cfn2823104_410K_5DS	44.07	18.79	Renan
I07	2018	2	AUDPCN	3.76	5D	11.847	cfn2828299_410K_5DS	42.64	cfn2827993_410K_5DS	43.4	cfn2824795_410K_5DS	44.79	17.75	Renan
I07	2018	2	AUDPCS	3.87	5D	13.322	cfn2828299_410K_5DS	42.64	cfn2823104_410K_5DS	44.1	cfn2825292_410K_5DS	45.5	17.26	Renan
I07	2018	2	S20	3.72	5D	9.33	cfn2828299_410K_5DS	42.64	cfn2823104_410K_5DS	44.1	cfn2828829_410K_5DS	45.86	13.16	Renan
I07	2018	2	S26	3.63	5D	10.424	cfn2828299_410K_5DS	42.64	cfn2823104_410K_5DS	44.1	cfn2825292_410K_5DS	45.5	17.09	Renan
I07	2018	3	AUDPCG	3.72	5D	8.184	cfn2828299_410K_5DS	42.64	c5D.loc44	44	cfn0825098_410K_5DS	46.21	14.48	Renan
I07	2018	3	AUDPCN	3.66	5D	8.294	cfn2828299_410K_5DS	42.64	cfn2827993_410K_5DS	43.36	cfn2824795_410K_5DS	44.79	12.96	Renan
I07	2018	3	AUDPCS	3.65	5D	13.71	cfn2828299_410K_5DS	42.64	cfn2823104_410K_5DS	44.1	cfn2824795_410K_5DS	44.79	19.96	Renan
I07	2018	3	S14	3	5D	3.894	cfn2828299_410K_5DS	42.64	cfn2823104_410K_5DS	44.07	cfn0146530_410K_5DL	49.05	9.28	Renan
I07	2018	3	S20	3.67	5D	11.631	cfn2828299_410K_5DS	42.64	cfn2823104_410K_5DS	44.07	cfn2824795_410K_5DS	44.79	15.21	Renan
I07	2018	3	S26	3.62	5D	13.952	cfn2828299_410K_5DS	42.64	cfn2827993_410K_5DS	43.4	cfn2824795_410K_5DS	44.79	21.66	Renan
I07	2017/1	1	AUDPCN	3.72	5D	10.782	cfn2828299_410K_5DS	42.64	cfn2823104_410K_5DS	44.1	cfn2816545_410K_5DL	48.7	33.88	Renan
I07	2017/1	1	AUDPCS	3.71	5D	10.458	cfn2828299_410K_5DS	42.64	cfn2823104_410K_5DS	44.1	cfn2804927_410K_5DL	50.4701	33.06	Renan
I07	2017/1	1	PYC	3.56	5D	8.71	cfn2828299_410K_5DS	42.64	cfn2823104_410K_5DS	44.07	cfn2816545_410K_5DL	48.7	28.41	Renan
I07	2017/1	1	S20	3.66	5D	9.235	cfn2828299_410K_5DS	42.64	cfn0820645_410K_5DL	48.34	cfn2804927_410K_5DL	50.4701	29.79	Renan
I07	2017/1	1	S26	3.61	5D	11.452	cfn2828299_410K_5DS	42.64	cfn2823104_410K_5DS	44.07	cfn2816545_410K_5DL	48.7	35.56	Renan
I07	2017/1	2	AUDPCN	3.59	5D	4.78	cfn2828299_410K_5DS	42.64	cfn2827993_410K_5DS	43.4	cfn0821303_410K_5DL	47.62	16.74	Renan
I07	2017/1	2	PYC	3.67	5D	7.239	cfn2828299_410K_5DS	42.64	cfn2824795_410K_5DS	44.8	cfn2816545_410K_5DL	48.7	24.26	Renan
I07	2017/1	2	S26	3.7	5D	6.366	cfn2828299_410K_5DS	42.64	cfn2823104_410K_5DS	44.07	cfn2816545_410K_5DL	48.7	17.69	Renan
I07	2017/2	1	AUDPCG	3.71	5D	8.851	cfn2828299_410K_5DS	42.64	cfn2824795_410K_5DS	44.8	cfn0825098_410K_5DS	46.21	28.8	Renan
I07	2017/2	1	AUDPCN	3.82	5D	9.907	cfn2828299_410K_5DS	42.64	c5D.loc44	44	cfn0825098_410K_5DS	46.21	31.62	Renan
I07	2017/2	1	AUDPCS	3.71	5D	9.323	cfn2828299_410K_5DS	42.64	cfn2825292_410K_5DS	45.5	cfn0825098_410K_5DS	46.21	30.08	Renan
I07	2017/2	1	S20	3.6	5D	11.164	cfn2828299_410K_5DS	42.64	c5D.loc44	44	cfn0825098_410K_5DS	46.21	26.61	Renan
I07	2017/2	2	AUDPCS	3.68	5D	11.563	cfn2828299_410K_5DS	42.64	cfn2828829_410K_5DS	45.86	cfn0171160_410K_5DL	51.55	25.23	Renan
I07	2017/2	1	S26	3.71	5D	9.725	cfn2827993_410K_5DS	43.36	cfn2825292_410K_5DS	45.5	cfn0825098_410K_5DS	46.21	31.15	Renan
I07	2017/2	2	AUDPCN	3.8	5D	8.668	cfn2824795_410K_5DS	44.79	cfn2828829_410K_5DS	45.86	cfn2811906_410K_5DL	51.19	28.27	Renan
I07	2017/2	2	AUDPCG	3.74	5D	7.25	cfn2804927_410K_5DL	50.4701	cfn0171160_410K_5DL	51.55	cfn0397304_410K_5DL	53.3401	24.3	Renan
I07	2017/2	2	S26	3.7	5D	11.375	cfn2804927_410K_5DL	50.4701	cfn2811906_410K_5DL	51.19	cfn2799274_410K_5DL	57.3201	25.09	Renan
I07	2017/2	2	PYC	3.68	5D	7.933	cfn2811906_410K_5DL	51.19	cfn0819938_410K_5DL	52.3	cfn0819382_410K_5DL	59.5301	17.18	Renan
I05	2017/2	1	NBS	3.33	5D	3.537	cfn2815432_410K_5DL	151.87	cfn2816751_410K_5DL	157.05	cfn2799568_410K_5DL	159.29	12.68	CS
I05	2017/2	1	NBS	3.33	7B	3.348	cfn3494995_410K_7BL	141.51	cfn3427450_410K_7BL	187.17	cfn3421676_410K_7BL	189.67	10.31	Renan
I07	2017/2	2	AUDPCG	3.74	7B	6.592	Kukri_c30593_75_90K_7BL	153.9	wsnp_Ex_c2365_4431185_90K_7BL	157.45	cfn3427450_410K_7BL	187.17	16	Renan
I07	2017/2	2	AUDPCS	3.68	7B	7.213	Kukri_c30593_75_90K_7BL	153.9	cfn0915731_410K_7BL	158.88	wsnp_Ex_c8400_14157318_410K_7BL	162.12	24.17	Renan
I07	2017/2	2	AUDPCN	3.8	7B	7.532	RAC875_c8221_649_90K_7DL	157.1	cfn0015317_410K_7BL	171.35	cfn0922858_410K_7BL	178.44	16.6	Renan
I07	2017/2	2	S20	3.62	7B	9.38	RAC875_c8221_649_90K_7DL	157.1	cfn0917948_410K_7BL	185	cfn3427450_410K_7BL	187.17	22.2	Renan
I07	2017/2	2	S26	3.7	7B	7.359	RAC875_c8221_649_90K_7DL	157.1	wsnp_Ex_c2365_4431185_90K_7BL	157.45	cfn0923892_410K_7BL	173.47	24.97	Renan
I07	2017/2	1	PYC	3.64	7B	5.285	wsnp_Ex_c2365_4431185_90K_7BL	157.45	cfn0918289_410K_7BL	178.09	cfn0917382_410K_7BL	179.5	13.4	Renan
I07	2017/2	2	S14	2.93	7B	3.778	cfn0915924_410K_7BL	159.24	cfn3468213_410K_7BL	168.5	cfn0258425_410K_7BL	169.59	13.5	Renan
I07	2017/2	1	AUDPCG	3.71	7B	5.512	cfn3417337_410K_7BL	160.3	Excalibur_c3698_739_410K_7BL	162.47	cfn3430505_410K_7BL	169.94	13.62	Renan
I07	2017/2	1	AUDPCN	3.82	7B	10.714	cfn3417337_410K_7BL	160.3	cfn0915414_410K_7BL	164.59	cfn0919480_410K_7BL	166.01	23.44	Renan
I07	2018	2	S14	1.58	7B	1.865	cfn3491497_410K_7BL	161.4	cfn0677200_410K_3B	166.37	cfn0258425_410K_7BL	169.59	5.56	Renan
I07	2017/2	1	S20	3.6	7B	8.744	wsnp_Ex_c8400_14157318_410K_7BL	162.12	cfn3468213_410K_7BL	168.5	cfn0258425_410K_7BL	169.59	28.51	Renan
I05	2017/1	1	PYC	3.71	7B	5.719	cfn3456058_410K_7BL	163.88	cfn0915357_410K_7BL	168.16	cfn0916416_410K_7BL	172.76	18	Renan
I05	2017/1	1	AUDPCS	3.66	7B	4.672	cfn3513657_410K_7BL	166.72	cfn0919178_410K_7BL	172.06	cfn0350717_410K_7BL	177.38	16.36	Renan
I05	2017/1	1	S20	3.67	7B	4.168	cfn3513657_410K_7BL	166.72	cfn0919178_410K_7BL	172.06	cfn0350717_410K_7BL	177.38	14.73	Renan
I05	2017/1	1	S26	3.71	7B	5.836	cfn3513657_410K_7BL	166.72	cfn0919178_410K_7BL	172.06	cfn0350717_410K_7BL	177.38	20.07	Renan
I05	2017/2	1	AUDPCS	3.59	7B	6.069	cfn0915357_410K_7BL	168.16	cfn0919178_410K_7BL	172.06	cfn0925321_410K_7BL	175.97	20.78	Renan
I07	2017/1	2	PYC	3.67	7B	7.674	cfn3468213_410K_7BL	168.52	cfn0361150_410K_7BL	172.41	cfn0927471_410K_7BL	184.3	20.76	Renan
I05	2017/2	1	PYC	3.55	7B	6.65	cfn0258425_410K_7BL	169.59	cfn0361150_410K_7BL	172.41	cfn0918289_410K_7BL	178.09	22.62	Renan
I05	2017/2	1	S26	3.63	7B	8.536	cfn0258425_410K_7BL	169.59	cfn0361150_410K_7BL	172.41	cfn0918289_410K_7BL	178.09	27.96	Renan
I07	2017/2	2	PYC	3.68	7B	9.95	cfn0258425_410K_7BL	169.59	cfn0449267_410K_7BL	174.18	cfn0922861_410K_7BL	178.8	31.74	Renan
I05	2017/2	1	S20	3.65	7B	4.044	cfn3430505_410K_7BL	169.94	cfn0145540_410K_7BL	170.99	cfn0916416_410K_7BL	172.76	14.35	Renan
I07	2017/2	1	AUDPCS	3.71	7B	15.435	cfn0925267_410K_7BL	170.29	cfn0361150_410K_7BL	172.41	cfn0922858_410K_7BL	178.44	29.57	Renan
I07	2017/2	1	S26	3.71	7B	13.907	cfn0925267_410K_7BL	170.29	cfn0350717_410K_7BL	177.4	cfn0917382_410K_7BL	179.5	27.58	Renan
I05	2018	1	AUDPCG	3.48	7B	3.658	cfn0015317_410K_7BL	171.35	c7B.loc178	178	cfn0918289_410K_7BL	178.09	10.62	Renan
I05	2018	1	S20	3.67	7B	3.784	cfn0015317_410K_7BL	171.35	cfn0923892_410K_7BL	173.47	cfn3427450_410K_7BL	187.17	11.59	Renan
I05	2018	3	S26	3.68	7B	5.46	cfn0015317_410K_7BL	171.35	cfn0916416_410K_7BL	172.76	cfn0250950_410K_7BL	173.82	15.52	Renan
I07	2018	1	AUDPCN	3.62	7B	5.511	cfn0015317_410K_7BL	171.35	cfn0917061_410K_7BL	171.71	cfn0350296_410K_7BL	177.73	15.61	Renan
I07	2018	1	AUDPCS	3.6	7B	7.673	cfn0015317_410K_7BL	171.35	cfn0361150_410K_7BL	172.41	cfn0350296_410K_7BL	177.73	20.84	Renan
I07	2018	1	S20	3.64	7B	7.194	cfn0015317_410K_7BL	171.35	cfn0361150_410K_7BL	172.41	cfn0924778_410K_7BL	177.02	19.62	Renan
I07	2018	1	S26	3.78	7B	9.623	cfn0015317_410K_7BL	171.35	cfn0361150_410K_7BL	172.4	cfn0917382_410K_7BL	179.5	16.94	Renan
I07	2018	2	AUDPCG	3.65	7B	6.97	cfn0015317_410K_7BL	171.35	cfn0361150_410K_7BL	172.4	cfn0350296_410K_7BL	177.73	19.12	Renan
I07	2018	2	AUDPCN	3.76	7B	9.789	cfn0015317_410K_7BL	171.35	cfn0361150_410K_7BL	172.4	cfn0350296_410K_7BL	177.73	25.78	Renan
I07	2018	2	AUDPCS	3.87	7B	15.104	cfn0015317_410K_7BL	171.35	cfn0916416_410K_7BL	172.76	cfn0918289_410K_7BL	178.09	37.08	Renan
I07	2018	2	S20	3.72	7B	13.866	cfn0015317_410K_7BL	171.35	cfn0361150_410K_7BL	172.4	cfn0918289_410K_7BL	178.09	34.58	Renan
I07	2018	2	S26	3.63	7B	9.993	cfn0015317_410K_7BL	171.35	cfn0923892_410K_7BL	173.5	cfn0918180_410K_7BL	175.26	26.41	Renan
I07	2018	3	AUDPCG	3.72	7B	10.9	cfn0015317_410K_7BL	171.35	cfn0917061_410K_7BL	171.71	cfn0250950_410K_7BL	173.82	28.56	Renan
I07	2018	3	AUDPCN	3.66	7B	12.064	cfn0015317_410K_7BL	171.35	cfn0352021_410K_2BS	188.97	cfn0449267_410K_7BL	174.18	30.95	Renan
I07	2018	3	AUDPCS	3.65	7B	15.756	cfn0015317_410K_7BL	171.35	cfn0916416_410K_7BL	172.8	cfn0250950_410K_7BL	173.82	37.97	Renan
I07	2018	3	S26	3.62	7B	11.597	cfn0015317_410K_7BL	171.35	cfn0917061_410K_7BL	171.71	cfn0250950_410K_7BL	173.82	30.1	Renan
I07	2017/1	2	AUDPCS	3.55	7B	5.959	cfn0015317_410K_7BL	171.35	cfn0361150_410K_7BL	172.41	cfn0350296_410K_7BL	177.73	20.11	Renan
I07	2017/1	2	S26	3.7	7B	6.266	cfn0015317_410K_7BL	171.35	cfn0361150_410K_7BL	172.41	cfn0350296_410K_7BL	177.73	20.97	Renan
I07	2017/1	1	AUDPCS	3.71	7B	12.701	cfn0015317_410K_7BL	171.65	Excalibur_c51720_84_90K_7BL	180.92	cfn0927471_410K_7BL	184.3	25.61	Renan
I05	2018	1	AUDPCN	3.51	7B	3.982	cfn0919178_410K_7BL	172.06	cfn0350296_410K_7BL	177.7	cfn0927471_410K_7BL	184.3	11.51	Renan
I07	2018	1	AUDPCG	3.75	7B	8.536	cfn0919178_410K_7BL	172.06	cfn0918289_410K_7BL	178.1	BS00076622_51_90K_7BL	180.56	15.77	Renan
I07	2018	3	S20	3.67	7B	14.836	cfn0919178_410K_7BL	172.06	cfn0916416_410K_7BL	172.76	cfn0250950_410K_7BL	173.82	36.23	Renan
I07	2017/1	1	AUDPCN	3.72	7B	7.869	cfn0919178_410K_7BL	172.06	cfn0923892_410K_7BL	173.47	cfn3427450_410K_7BL	187.17	19.71	Renan
I07	2017/1	1	PYC	3.56	7B	8.415	cfn0919178_410K_7BL	172.06	cfn0923892_410K_7BL	173.47	cfn0927471_410K_7BL	184.3	22.16	Renan
I07	2017/1	1	S20	3.66	7B	9.267	cfn0919178_410K_7BL	172.06	Excalibur_c51720_84_90K_7BL	180.92	cfn3427450_410K_7BL	187.17	23.25	Renan
I07	2017/1	1	S26	3.61	7B	13.544	cfn0919178_410K_7BL	172.06	Excalibur_c51720_84_90K_7BL	180.92	cfn0927471_410K_7BL	184.3	25.89	Renan
I05	2017/2	2	AUDPCS	3.65	7B	6.583	cfn0919178_410K_7BL	172.06	cfn0350717_410K_7BL	177.4	cfn0927471_410K_7BL	184.3	22.32	Renan
I05	2017/2	2	PYC	3.72	7B	5.151	cfn0919178_410K_7BL	172.06	cfn0449267_410K_7BL	174.18	cfn0922861_410K_7BL	178.8	17.94	Renan
I05	2017/2	2	S20	3.63	7B	6.166	cfn0919178_410K_7BL	172.06	cfn0350717_410K_7BL	177.4	cfn0918289_410K_7BL	178.09	21.07	Renan
I05	2017/2	2	S26	3.83	7B	7.129	cfn0919178_410K_7BL	172.06	cfn0449267_410K_7BL	174.18	cfn0922861_410K_7BL	178.8	23.94	Renan
I07	2017/2	1	NBS	3.58	7B	5.229	cfn0919178_410K_7BL	172.06	cfn0918289_410K_7BL	178.09	cfn0927471_410K_7BL	184.3	18.32	Renan
I07	2017/1	2	S20	3.35	7B	3.431	cfn0250950_410K_7BL	173.82	cfn0350717_410K_7BL	177.4	cfn0927471_410K_7BL	184.3	12.16	Renan
I07	2018	3	S14	3	7B	3.452	Excalibur_c51720_84_90K_7BL	180.92	cfn0927091_410K_7BL	188.62	cfn0362454_410K_7BL	193.68	10.06	Renan
I07	2017/1	1	S14	1.92	7B	2.327	Excalibur_c51720_84_90K_7BL	180.92	cfn0927091_410K_7BL	188.62	cfn0362454_410K_7BL	193.68	8.55	Renan
I07	2018	1	S14	2.64	7B	2.714	BS00071025_51_90K_7BL	194.76	cfn0925220_410K_7BL	200.22	cfn0167400_410K_7BL	206.13	8.01	Renan
I05	2017/1	1	PYC	3.71	7D	3.933	cfn0939012_410K_7DL	3.17001	cfn3579977_410K_7DL	5.32	cfn3590149_410K_7DL	6.77001	9.34	Renan
